# Supplementary material for: Gut microbiota profiling reflects the renal dysfunction and psychological distress in patients with diabetic kidney disease
Source: Front Endocrinol (Lausanne). 2024 Jul 15;15:1410295. doi: 10.3389/fendo.2024.1410295 (PMC11284015; doi:10.3389/fendo.2024.1410295)
Supplement: Supplementary file 4 [file Table_1.xlsx]

## Sheet: ASV ID List
ASV ID	Kingdom	Phylum	Class	Order	Family	Genus
ASV-001	Archaea	Euryarchaeota	Methanobacteria	Methanobacteriales	Methanobacteriaceae	Methanobrevibacter
ASV-002	Bacteria	Synergistota	Synergistia	Synergistales	Synergistaceae	Pyramidobacter
ASV-003	Bacteria	Verrucomicrobiota	Verrucomicrobiae	Verrucomicrobiales	Akkermansiaceae	Akkermansia
ASV-004	Bacteria	Proteobacteria	Gammaproteobacteria	Enterobacterales	Enterobacteriaceae	Klebsiella
ASV-005	Bacteria	Proteobacteria	Gammaproteobacteria	Enterobacterales	Enterobacteriaceae	Enterobacteriaceae Family
ASV-006	Bacteria	Proteobacteria	Gammaproteobacteria	Enterobacterales	Enterobacteriaceae	Enterobacter
ASV-007	Bacteria	Proteobacteria	Gammaproteobacteria	Enterobacterales	Enterobacteriaceae	Citrobacter
ASV-008	Bacteria	Proteobacteria	Gammaproteobacteria	Enterobacterales	Enterobacteriaceae	Escherichia-Shigella
ASV-009	Bacteria	Proteobacteria	Gammaproteobacteria	Pasteurellales	Pasteurellaceae	Haemophilus
ASV-010	Bacteria	Proteobacteria	Gammaproteobacteria	Burkholderiales	Sutterellaceae	Parasutterella
ASV-011	Bacteria	Proteobacteria	Gammaproteobacteria	Burkholderiales	Sutterellaceae	Sutterella
ASV-012	Bacteria	Proteobacteria	Gammaproteobacteria	Burkholderiales	Neisseriaceae	Neisseria
ASV-013	Bacteria	Desulfobacterota	Desulfovibrionia	Desulfovibrionales	Desulfovibrionaceae	Bilophila
ASV-014	Bacteria	Desulfobacterota	Desulfovibrionia	Desulfovibrionales	Desulfovibrionaceae	Desulfovibrio
ASV-015	Bacteria	Bacteroidota	Bacteroidia	Bacteroidales	Bacteroidaceae	Bacteroides
ASV-016	Bacteria	Bacteroidota	Bacteroidia	Bacteroidales	Rikenellaceae	Alistipes
ASV-017	Bacteria	Bacteroidota	Bacteroidia	Bacteroidales	Barnesiellaceae	Barnesiella
ASV-018	Bacteria	Bacteroidota	Bacteroidia	Bacteroidales	Prevotellaceae	Prevotella
ASV-019	Bacteria	Bacteroidota	Bacteroidia	Bacteroidales	Bacteroidales Order	Bacteroidales Order
ASV-020	Bacteria	Bacteroidota	Bacteroidia	Bacteroidales	Prevotellaceae	Paraprevotella
ASV-021	Bacteria	Bacteroidota	Bacteroidia	Bacteroidales	Barnesiellaceae	Coprobacter
ASV-022	Bacteria	Bacteroidota	Bacteroidia	Bacteroidales	Marinifilaceae	Odoribacter
ASV-023	Bacteria	Bacteroidota	Bacteroidia	Bacteroidales	Marinifilaceae	Butyricimonas
ASV-024	Bacteria	Bacteroidota	Bacteroidia	Bacteroidales	Tannerellaceae	Parabacteroides
ASV-025	Bacteria	Actinobacteriota	Coriobacteriia	Coriobacteriales	Coriobacteriales-Incertae-Sedis	Coriobacteriales-Incertae-Sedis Family
ASV-026	Bacteria	Actinobacteriota	Coriobacteriia	Coriobacteriales	Coriobacteriales-Incertae-Sedis	Raoultibacter
ASV-027	Bacteria	Actinobacteriota	Coriobacteriia	Coriobacteriales	Eggerthellaceae	Gordonibacter
ASV-028	Bacteria	Actinobacteriota	Coriobacteriia	Coriobacteriales	Eggerthellaceae	Eggerthella
ASV-029	Bacteria	Actinobacteriota	Coriobacteriia	Coriobacteriales	Eggerthellaceae	Slackia
ASV-030	Bacteria	Actinobacteriota	Coriobacteriia	Coriobacteriales	Eggerthellaceae	Senegalimassilia
ASV-031	Bacteria	Actinobacteriota	Coriobacteriia	Coriobacteriales	Eggerthellaceae	Adlercreutzia
ASV-032	Bacteria	Actinobacteriota	Coriobacteriia	Coriobacteriales	Coriobacteriaceae	Collinsella
ASV-033	Bacteria	Actinobacteriota	Actinobacteria	Bifidobacteriales	Bifidobacteriaceae	Bifidobacterium
ASV-034	Bacteria	Actinobacteriota	Actinobacteria	Corynebacteriales	Corynebacteriaceae	Corynebacterium
ASV-035	Bacteria	Actinobacteriota	Actinobacteria	Actinomycetales	Actinomycetaceae	Actinomyces
ASV-036	Bacteria	Patescibacteria	Saccharimonadia	Saccharimonadales	Saccharimonadaceae	Saccharimonadaceae
ASV-037	Bacteria	Patescibacteria	Saccharimonadia	Saccharimonadales	Saccharimonadaceae	TM7x
ASV-038	Bacteria	Firmicutes	Clostridia	Clostridia-UCG-014	Clostridia-UCG-014	Clostridia-UCG-014
ASV-039	Bacteria	Fusobacteriota	Fusobacteriia	Fusobacteriales	Fusobacteriaceae	Fusobacterium
ASV-040	Bacteria	Proteobacteria	Alphaproteobacteria	Rhodospirillales	Rhodospirillales Order	Rhodospirillales Order
ASV-041	Bacteria	Firmicutes	Bacilli	RF39	RF39	RF39
ASV-042	Bacteria	Firmicutes	Bacilli	Erysipelotrichales	Erysipelotrichaceae	Clostridium-innocuum-group
ASV-043	Bacteria	Firmicutes	Bacilli	Erysipelotrichales	Erysipelotrichaceae	Holdemanella
ASV-044	Bacteria	Firmicutes	Bacilli	Erysipelotrichales	Erysipelotrichaceae	Holdemania
ASV-045	Bacteria	Firmicutes	Bacilli	Erysipelotrichales	Erysipelotrichaceae	Solobacterium
ASV-046	Bacteria	Firmicutes	Bacilli	Erysipelotrichales	Erysipelatoclostridiaceae	Catenibacterium
ASV-047	Bacteria	Firmicutes	Bacilli	Erysipelotrichales	Erysipelatoclostridiaceae	Coprobacillus
ASV-048	Bacteria	Firmicutes	Bacilli	Erysipelotrichales	Erysipelatoclostridiaceae	Erysipelatoclostridium
ASV-049	Bacteria	Firmicutes	Bacilli	Erysipelotrichales	Erysipelatoclostridiaceae	Erysipelotrichaceae-UCG-003
ASV-050	Bacteria	Firmicutes	Bacilli	Erysipelotrichales	Erysipelotrichaceae	Turicibacter
ASV-051	Bacteria	Firmicutes	Bacilli	Lactobacillales	Carnobacteriaceae	Granulicatella
ASV-052	Bacteria	Firmicutes	Bacilli	Lactobacillales	Streptococcaceae	Streptococcus
ASV-053	Bacteria	Firmicutes	Bacilli	Lactobacillales	Lactobacillaceae	Lactobacillus
ASV-054	Bacteria	Firmicutes	Bacilli	Lactobacillales	Leuconostocaceae	Weissella
ASV-055	Bacteria	Firmicutes	Bacilli	Lactobacillales	Enterococcaceae	Enterococcus
ASV-056	Bacteria	Firmicutes	Bacilli	Staphylococcales	Gemellaceae	Gemella
ASV-057	Bacteria	Firmicutes	Negativicutes	Veillonellales-Selenomonadales	Veillonellaceae	Dialister
ASV-058	Bacteria	Firmicutes	Negativicutes	Veillonellales-Selenomonadales	Veillonellaceae	Veillonella
ASV-059	Bacteria	Firmicutes	Negativicutes	Veillonellales-Selenomonadales	Veillonellaceae	Megasphaera
ASV-060	Bacteria	Firmicutes	Negativicutes	Veillonellales-Selenomonadales	Selenomonadaceae	Megamonas
ASV-061	Bacteria	Firmicutes	Negativicutes	Acidaminococcales	Acidaminococcaceae	Phascolarctobacterium
ASV-062	Bacteria	Firmicutes	Clostridia	Peptococcales	Peptococcaceae	Peptococcaceae Family
ASV-063	Bacteria	Firmicutes	Clostridia	Eubacteriales	Anaerofustaceae	Anaerofustis
ASV-064	Bacteria	Firmicutes	Clostridia	Eubacteriales	Eubacteriaceae	Eubacterium
ASV-065	Bacteria	Firmicutes	Clostridia	Peptostreptococcales-Tissierellales	Anaerovoracaceae	Eubacterium-brachy-group
ASV-066	Bacteria	Firmicutes	Clostridia	Peptostreptococcales-Tissierellales	Anaerovoracaceae	Family-XIII-AD3011-group
ASV-067	Bacteria	Firmicutes	Clostridia	Peptostreptococcales-Tissierellales	Anaerovoracaceae	Family-XIII-UCG-001
ASV-068	Bacteria	Firmicutes	Clostridia	Peptostreptococcales-Tissierellales	Peptostreptococcaceae	Romboutsia
ASV-069	Bacteria	Firmicutes	Clostridia	Peptostreptococcales-Tissierellales	Peptostreptococcaceae	Intestinibacter
ASV-070	Bacteria	Firmicutes	Clostridia	Oscillospirales	Ruminococcaceae	CAG-352
ASV-071	Bacteria	Firmicutes	Clostridia	Oscillospirales	Ruminococcaceae	Ruminococcus
ASV-072	Bacteria	Firmicutes	Clostridia	Oscillospirales	Ruminococcaceae	Ruminococcaceae Family
ASV-073	Bacteria	Firmicutes	Clostridia	Oscillospirales	Ruminococcaceae	DTU089
ASV-074	Bacteria	Firmicutes	Clostridia	Oscillospirales	Ruminococcaceae	Incertae-Sedis
ASV-075	Bacteria	Firmicutes	Clostridia	Oscillospirales	Ruminococcaceae	Eubacterium-siraeum-group
ASV-076	Bacteria	Firmicutes	Clostridia	Oscillospirales	Eubacterium-coprostanoligenes-group	Eubacterium-coprostanoligenes-group
ASV-077	Bacteria	Firmicutes	Clostridia	Oscillospirales	Ruminococcaceae	Phocea
ASV-078	Bacteria	Firmicutes	Clostridia	Oscillospirales	Ruminococcaceae	Anaerotruncus
ASV-079	Bacteria	Firmicutes	Clostridia	Oscillospirales	Ruminococcaceae	Candidatus-Soleaferrea
ASV-080	Bacteria	Firmicutes	Clostridia	Oscillospirales	Ruminococcaceae	Fournierella
ASV-081	Bacteria	Firmicutes	Clostridia	Oscillospirales	Ruminococcaceae	Faecalibacterium
ASV-082	Bacteria	Firmicutes	Clostridia	Oscillospirales	Ruminococcaceae	Subdoligranulum
ASV-083	Bacteria	Firmicutes	Clostridia	Oscillospirales	Ruminococcaceae	UBA1819
ASV-084	Bacteria	Firmicutes	Clostridia	Oscillospirales	Ruminococcaceae	Paludicola
ASV-085	Bacteria	Firmicutes	Clostridia	Oscillospirales	Ruminococcaceae	Negativibacillus
ASV-086	Bacteria	Firmicutes	Clostridia	Oscillospirales	UCG-010	UCG-010
ASV-087	Bacteria	Firmicutes	Clostridia	Oscillospirales	Oscillospirales Order	Oscillospirales Order
ASV-088	Bacteria	Firmicutes	Clostridia	Oscillospirales	Oscillospiraceae	UCG-005
ASV-089	Bacteria	Firmicutes	Clostridia	Oscillospirales	Oscillospiraceae	NK4A214-group
ASV-090	Bacteria	Firmicutes	Clostridia	Oscillospirales	Oscillospiraceae	Oscillospiraceae Family
ASV-091	Bacteria	Firmicutes	Clostridia	Oscillospirales	Oscillospiraceae	Flavonifractor
ASV-092	Bacteria	Firmicutes	Clostridia	Oscillospirales	Butyricicoccaceae	UCG-009
ASV-093	Bacteria	Firmicutes	Clostridia	Oscillospirales	Oscillospiraceae	Intestinimonas
ASV-094	Bacteria	Firmicutes	Clostridia	Oscillospirales	Oscillospiraceae	Colidextribacter
ASV-095	Bacteria	Firmicutes	Clostridia	Oscillospirales	Oscillospiraceae	UCG-003
ASV-096	Bacteria	Firmicutes	Clostridia	Oscillospirales	Oscillospiraceae	Oscillibacter
ASV-097	Bacteria	Firmicutes	Clostridia	Oscillospirales	Oscillospiraceae	UCG-002
ASV-098	Bacteria	Firmicutes	Clostridia	Christensenellales	Christensenellaceae	Christensenellaceae-R-7-group
ASV-099	Bacteria	Firmicutes	Clostridia	Christensenellales	Christensenellaceae	Christensenella
ASV-100	Bacteria	Firmicutes	Clostridia	Christensenellales	Christensenellaceae	Catabacter
ASV-101	Bacteria	Firmicutes	Clostridia	Clostridiales	Clostridiaceae	Clostridium-sensu-stricto-1
ASV-102	Bacteria	Firmicutes	Clostridia	Monoglobales	Monoglobaceae	Monoglobus
ASV-103	Bacteria	Firmicutes	Clostridia	Lachnospirales	Lachnospiraceae	Lachnospiraceae-UCG-010
ASV-104	Bacteria	Firmicutes	Clostridia	Lachnospirales	Lachnospiraceae	Lachnospiraceae Family
ASV-105	Bacteria	Firmicutes	Clostridia	Lachnospirales	Lachnospiraceae	Tyzzerella
ASV-106	Bacteria	Firmicutes	Clostridia	Oscillospirales	Butyricicoccaceae	Butyricicoccus
ASV-107	Bacteria	Firmicutes	Clostridia	Lachnospirales	Lachnospiraceae	Eisenbergiella
ASV-108	Bacteria	Firmicutes	Clostridia	Lachnospirales	Lachnospiraceae	Moryella
ASV-109	Bacteria	Firmicutes	Clostridia	Lachnospirales	Lachnospiraceae	Eubacterium-ventriosum-group
ASV-110	Bacteria	Firmicutes	Clostridia	Lachnospirales	Lachnospiraceae	Coprococcus
ASV-111	Bacteria	Firmicutes	Clostridia	Lachnospirales	Lachnospiraceae	Ruminococcus-gnavus-group
ASV-112	Bacteria	Firmicutes	Clostridia	Lachnospirales	Lachnospiraceae	Howardella
ASV-113	Bacteria	Firmicutes	Clostridia	Lachnospirales	Lachnospiraceae	Lachnospiraceae-ND3007-group
ASV-114	Bacteria	Firmicutes	Clostridia	Lachnospirales	Lachnospiraceae	Lachnospira
ASV-115	Bacteria	Firmicutes	Clostridia	Lachnospirales	Lachnospiraceae	Eubacterium-eligens-group
ASV-116	Bacteria	Firmicutes	Clostridia	Lachnospirales	Lachnospiraceae	Eubacterium-ruminantium-group
ASV-117	Bacteria	Firmicutes	Clostridia	Lachnospirales	Lachnospiraceae	Eubacterium-hallii-group
ASV-118	Bacteria	Firmicutes	Clostridia	Lachnospirales	Lachnospiraceae	Anaerostipes
ASV-119	Bacteria	Firmicutes	Clostridia	Lachnospirales	Lachnospiraceae	Eubacterium-xylanophilum-group
ASV-120	Bacteria	Firmicutes	Clostridia	Lachnospirales	Lachnospiraceae	Lachnospiraceae-UCG-001
ASV-121	Bacteria	Firmicutes	Clostridia	Lachnospirales	Lachnospiraceae	Roseburia
ASV-122	Bacteria	Firmicutes	Clostridia	Lachnospirales	Lachnospiraceae	Ruminococcus-torques-group
ASV-123	Bacteria	Firmicutes	Clostridia	Lachnospirales	Lachnospiraceae	Sellimonas
ASV-124	Bacteria	Firmicutes	Clostridia	Lachnospirales	Lachnospiraceae	Agathobacter
ASV-125	Bacteria	Firmicutes	Clostridia	Lachnospirales	Lachnospiraceae	Ruminococcus-gauvreauii-group
ASV-126	Bacteria	Firmicutes	Clostridia	Lachnospirales	Lachnospiraceae	Blautia
ASV-127	Bacteria	Firmicutes	Clostridia	Lachnospirales	Lachnospiraceae	Dorea
ASV-128	Bacteria	Firmicutes	Clostridia	Lachnospirales	Lachnospiraceae	Lachnoclostridium
ASV-129	Bacteria	Firmicutes	Clostridia	Lachnospirales	Lachnospiraceae	Eubacterium-fissicatena-group
ASV-130	Bacteria	Firmicutes	Clostridia	Lachnospirales	Lachnospiraceae	Fusicatenibacter
ASV-131	Bacteria	Firmicutes	Clostridia	Lachnospirales	Lachnospiraceae	CAG-56
ASV-132	Bacteria	Firmicutes	Clostridia	Lachnospirales	Lachnospiraceae	Lachnospiraceae-FCS020-group
ASV-133	Bacteria	Firmicutes	Clostridia	Lachnospirales	Lachnospiraceae	Marvinbryantia
ASV-134	Bacteria	Firmicutes	Clostridia	Lachnospirales	Lachnospiraceae	Lachnospiraceae-NK4A136-group
ASV-135	Bacteria	Firmicutes	Clostridia	Lachnospirales	Lachnospiraceae	Hungatella
