# Supplementary material for: Gut microbiota profiling reflects the renal dysfunction and psychological distress in patients with diabetic kidney disease
Source: Front Endocrinol (Lausanne). 2024 Jul 15;15:1410295. doi: 10.3389/fendo.2024.1410295 (PMC11284015; doi:10.3389/fendo.2024.1410295)
Supplement: Supplementary file 5 [file Table_2.xlsx]

## Sheet: KT DUNN
ASV ID	Healthy Control Median	Healthy Control Q1	Healthy Control Q3	DKD non-ESRD Median	DKD non-ESRD Q1	DKD non-ESRD Q3	DKD ESRD Median	DKD ESRD Q1	DKD ESRD Q3	Kruskal Pval	DKD non-ESRD vs Healthy Control Pval	DKD ESRD vs Healthy Control Pval	DKD ESRD vs DKD non-ESRD Pval
ASV-001	-1.96274	-2.24907	-1.64583	-2.23363	-2.34694	-1.5494	-1.88611	-2.12732	-0.767663	0.373879	1	0.758304	0.569218
ASV-002	-1.85169	-2.13369	-1.34981	-2.25456	-2.35826	-1.76501	-1.99558	-2.53613	-1.24664	0.0810454	0.0771649	0.941237	0.810079
ASV-003	-1.32363	-1.94731	2.23456	-1.16426	-2.28438	4.94327	-1.38463	-2.0211	0.696046	0.930124	1	1	1
ASV-004	1.108	-1.88373	4.02595	-1.03143	-2.24654	4.33324	-1.89376	-2.53613	-1.00067	0.0780905	1	0.0974084	0.2189
ASV-005	-1.86043	-2.24907	-1.26862	-2.01483	-2.28403	1.02393	-1.99558	-2.53613	-1.32047	0.672536	1	1	1
ASV-006	-1.91436	-2.24907	-1.38893	-2.01483	-2.28438	-1.03143	-1.89376	-2.38573	-1.00396	0.982886	1	1	1
ASV-007	-1.91436	-2.24907	-1.47906	-2.25456	-2.35991	-1.64235	-1.99558	-2.53613	-1.32047	0.648592	1	1	1
ASV-008	3.20242	1.77289	4.19913	5.33466	3.41272	6.39033	6.28206	4.9963	7.64714	0.00402819	0.117767	0.00286539	0.35951
ASV-009	-1.5959	-2.13369	-0.765632	-2.05189	-2.35991	0.413972	-1.38463	-2.0211	-0.739091	0.515386	0.864371	1	1
ASV-010	2.78029	0.398407	3.83376	-1.89731	-2.34694	0.0595811	-1.53272	-2.37769	-0.767663	0.000665489	0.0017092	0.00344905	1
ASV-011	-1.85169	-2.1741	1.04857	-1.5494	-2.25456	1.46241	-1.99558	-2.53613	-1.24664	0.224267	1	0.444816	0.333631
ASV-012	-1.96274	-2.24907	-1.64583	0.633841	-2.23363	1.36968	-0.764366	-1.70941	0.689681	0.00363237	0.00594141	0.0178515	1
ASV-013	-1.46209	-2.02235	1.7151	-0.075737	-2.23363	1.74449	-1.23696	-1.9543	-0.210559	0.627193	1	1	1
ASV-014	-1.40208	-2.02235	1.5469	-1.81832	-2.28403	1.70776	-1.25632	-1.94467	0.714616	0.539098	1	1	1
ASV-015	6.74112	6.12425	7.70766	6.71531	5.86943	7.13569	4.96762	3.05678	6.29792	0.00631948	1	0.00844399	0.0301154
ASV-016	4.64419	-1.26336	5.64395	4.4034	0.7053	5.17131	3.35758	1.55222	4.11013	0.433348	1	0.590412	1
ASV-017	-1.85169	-2.12211	-1.34981	-2.25456	-2.35826	-1.76501	-1.53272	-2.0211	-0.767663	0.0201879	0.10937	1	0.033584
ASV-018	3.12112	-1.31048	7.00091	0.863988	-1.5494	2.93447	1.45631	1.09767	2.9265	0.204622	0.248162	1	0.858432
ASV-019	-1.91436	-2.21163	-1.41512	-2.24654	-2.34694	-1.64235	-1.89376	-2.37769	-1.24664	0.377779	0.735533	1	0.720928
ASV-020	-1.78756	-2.21163	-0.565257	-2.24654	-2.35826	-1.6252	-1.99558	-2.53613	-1.24664	0.380179	0.502546	1	1
ASV-021	-1.85169	-2.17689	-1.34981	-2.24654	-2.34694	-1.64235	-1.99558	-2.53613	-1.32047	0.289215	0.350208	1	1
ASV-022	0.227051	-1.54596	2.49159	-1.03143	-2.01483	1.34896	-0.764366	-1.71324	1.53138	0.332141	0.413167	1	1
ASV-023	-1.26599	-1.74167	1.70959	-1.16426	-2.05189	1.38115	-1.38463	-2.0211	-0.726295	0.21382	1	0.244819	0.738257
ASV-024	3.23433	2.4349	3.9879	3.42993	1.60399	4.35358	2.05952	0.568176	3.10046	0.0723108	1	0.13927	0.120759
ASV-025	-1.91436	-2.24907	-1.47906	-1.76501	-2.2943	-0.602186	-0.511631	-1.24664	1.44711	0.0010602	1	0.00131991	0.0105119
ASV-026	-1.96274	-2.24907	-1.64583	-2.24654	-2.35826	-1.6252	-1.53272	-2.12732	-0.767663	0.190723	1	0.52062	0.234237
ASV-027	-1.96274	-2.24907	-1.64583	-2.24654	-2.34694	-1.6252	-1.53272	-2.37769	-0.0722335	0.2587	1	0.674882	0.330502
ASV-028	-1.96274	-2.24907	-1.46602	-1.81832	-2.28438	1.31403	-0.310988	-2.12107	2.71302	0.170497	1	0.181438	0.759357
ASV-029	-1.91436	-2.24072	-1.41512	-2.23363	-2.34694	-1.6252	-1.89376	-2.37769	-1.24664	0.716086	1	1	1
ASV-030	-1.96274	-2.24907	-1.64583	-1.76501	-2.28403	1.04153	-1.53272	-2.0211	-0.726295	0.214931	0.407707	0.343	1
ASV-031	-1.96274	-2.24907	-1.64583	-2.23363	-2.35991	-1.6252	-0.46426	-1.24664	1.13548	1.42298e-05	1	0.000283222	3.51025e-05
ASV-032	-1.26599	-1.84223	1.63898	3.6608	2.75093	4.46622	3.11414	-0.0673914	4.35485	0.000294698	0.00045907	0.00407581	1
ASV-033	3.204	2.30265	5.02322	5.49502	3.13484	6.75423	4.56294	2.28354	7.13717	0.126721	0.140933	0.458258	1
ASV-034	-1.96274	-2.24907	-1.64583	-2.24654	-2.35991	-1.6252	-1.99558	-2.53613	-1.24664	0.712847	1	1	1
ASV-035	-1.96274	-2.24907	-1.64583	-2.25754	-2.35991	-1.81832	-1.89376	-2.38573	-1.24664	0.223093	0.784511	1	0.29134
ASV-036	-1.96274	-2.24907	-1.64583	-2.24654	-2.35991	-1.6252	-1.38463	-2.00522	-0.726295	0.0460127	1	0.208777	0.0470479
ASV-037	-1.96274	-2.24907	-1.46602	-2.05189	-2.28438	-1.16426	-1.53272	-2.12732	-0.0289934	0.440689	1	0.898783	0.689666
ASV-038	-0.0428856	-1.74167	3.54249	-1.76501	-2.25754	0.645232	-1.25632	-2.00522	1.04918	0.17366	0.195808	0.622143	1
ASV-039	-1.91436	-2.21163	-1.47906	-2.24654	-2.35826	-1.6252	-1.38463	-2.0211	-0.68524	0.0615049	1	0.501969	0.0547887
ASV-040	-1.91436	-2.21163	-1.47906	-2.25456	-2.35991	-1.76501	-1.88611	-2.12732	-1.00396	0.0854016	0.464096	1	0.0994831
ASV-041	-1.90562	-2.24907	-1.41512	-2.24654	-2.34694	-1.64235	-1.38463	-2.27147	-0.726295	0.151164	1	1	0.157774
ASV-042	-1.96274	-2.24907	-1.47906	-1.16426	-2.28438	1.73688	-1.88611	-2.37769	1.5527	0.372918	0.506157	0.988076	1
ASV-043	-1.78756	-2.1741	-1.26862	-1.6252	-2.28403	4.32099	-1.89376	-2.38573	-1.00396	0.425037	1	1	0.626674
ASV-044	-1.91436	-2.21163	-1.41512	-1.03143	-2.05189	0.757534	-0.770961	-1.96056	1.05638	0.060203	0.0821331	0.16581	1
ASV-045	-1.96274	-2.24907	-1.64583	-2.25456	-2.35826	-1.76501	-1.53272	-2.12732	-0.763634	0.115596	1	0.594313	0.115064
ASV-046	-1.85169	-2.1741	-1.34981	-2.24654	-2.34694	-1.5494	-1.99558	-2.53613	-1.24664	0.452364	0.636162	1	1
ASV-047	-1.96274	-2.24907	-1.64583	-1.76501	-2.34694	0.610474	-1.25632	-2.00522	-0.499606	0.140179	0.927533	0.142588	0.751252
ASV-048	-1.91436	-2.24907	-1.47906	1.57924	-2.2714	3.5504	-0.770961	-1.96056	4.26552	0.0300897	0.0891173	0.0438884	1
ASV-049	2.2182	-0.246727	3.59045	2.48672	-1.03143	4.51187	1.25106	-1.3108	4.58974	0.943562	1	1	1
ASV-050	-1.8881	-2.21163	-1.26862	-2.05189	-2.2943	-1.03143	-1.53272	-2.0211	-0.767663	0.601033	1	1	0.981928
ASV-051	-1.96274	-2.24907	-1.47906	-2.25456	-2.35826	-1.76501	-1.88611	-2.37769	-1.00067	0.202732	0.900819	1	0.240773
ASV-052	-1.56197	-2.02235	1.60901	2.72536	1.78631	4.15997	3.29791	2.1306	3.83889	0.000147085	0.000870854	0.000554744	1
ASV-053	-1.8881	-2.21163	-1.38893	1.26307	-2.23363	4.16664	-1.38463	-2.0211	0.993206	0.178695	0.191644	1	1
ASV-054	-1.91436	-2.21163	-1.47906	-2.23363	-2.35826	-1.5494	-1.99558	-2.53613	-1.3108	0.767348	1	1	1
ASV-055	-1.91436	-2.24907	-1.47906	-2.23363	-2.34694	-1.03143	-1.89376	-2.37769	-1.24664	0.953798	1	1	1
ASV-056	-1.91436	-2.21163	-1.47906	-2.25754	-2.35991	-1.81832	-1.88611	-2.53613	-1.00396	0.169918	0.3871	1	0.309246
ASV-057	3.29956	-1.52713	5.59693	-2.01483	-2.2943	0.508001	-1.53272	-2.37769	0.355109	0.00226026	0.00329394	0.0155126	1
ASV-058	-1.85169	-2.13369	1.28056	-1.89731	-2.28438	1.46705	-1.23696	-1.9543	1.32699	0.186942	1	1	0.205525
ASV-059	-1.8881	-2.17689	-1.41512	-2.23363	-2.34694	-1.5494	-1.99558	-2.53613	-1.32047	0.732782	1	1	1
ASV-060	-1.5959	-2.21163	0.256627	-2.01483	-2.2943	-1.03143	-1.88611	-2.38573	-1.00396	0.795343	1	1	1
ASV-061	2.78298	-1.48801	3.74956	0.56505	-1.81832	2.74024	-0.764366	-1.45867	0.916699	0.0920363	0.767815	0.0869168	0.632098
ASV-062	-1.91436	-2.21163	-1.47906	-2.24654	-2.34694	-1.64235	-1.53272	-2.0211	-0.767663	0.0975578	0.835699	0.963559	0.0961441
ASV-063	-1.96274	-2.24907	-1.64583	-2.25456	-2.35826	-1.64235	-1.88611	-2.12732	-1.00396	0.187695	1	0.806377	0.20355
ASV-064	-1.96274	-2.24907	-1.64583	-2.24654	-2.34694	-1.64235	-1.89376	-2.53613	-1.00396	0.646355	1	1	1
ASV-065	-1.91436	-2.24907	-1.47906	-2.23363	-2.2943	-1.6252	-1.88611	-2.12732	-1.00396	0.346806	1	1	0.436735
ASV-066	-1.7599	-2.03582	-1.26862	1.03515	-1.64235	1.98409	1.16497	-0.767663	2.09632	0.0101983	0.0511704	0.0129205	1
ASV-067	-1.5959	-1.94731	-0.937383	-2.05189	-2.2943	-1.5494	-1.88611	-2.12732	-1.00396	0.099257	0.0953815	0.858751	1
ASV-068	2.13665	-1.74167	2.75112	-1.03143	-2.28438	2.50321	-0.688224	-1.70941	2.84624	0.275111	0.411024	1	0.744735
ASV-069	-1.26599	-1.72784	1.36455	-1.81832	-2.28438	0.393422	-0.770961	-1.88994	1.52973	0.108713	0.16956	1	0.338051
ASV-070	-1.43601	-1.94731	2.2541	-2.05189	-2.2943	-1.5494	-0.764366	-1.70941	2.03681	0.00560864	0.0682179	1	0.00811848
ASV-071	3.6838	0.406699	4.89362	-1.03143	-1.89731	3.58543	2.96988	1.65928	3.9941	0.0255497	0.0421506	1	0.126408
ASV-072	2.96711	-1.38904	3.8414	1.16037	-1.81832	3.46071	1.78243	-1.70941	4.33966	0.598512	1	1	1
ASV-073	-1.91436	-2.21163	-1.41512	-1.81832	-2.28403	-1.03143	-1.38463	-2.00522	-0.726295	0.448638	1	0.653695	1
ASV-074	1.83695	0.621598	2.31477	2.11153	1.09834	2.62176	2.20255	1.56707	3.15765	0.11879	0.660552	0.118414	0.912205
ASV-075	-1.5959	-2.02235	-0.721779	-1.81832	-2.25754	-1.03143	-1.38463	-2.01147	-0.726295	0.5323	1	1	0.831333
ASV-076	4.04008	2.84048	5.01666	3.76833	2.80419	5.08441	3.89909	2.51015	4.23623	0.644513	1	1	1
ASV-077	-1.8881	-2.24072	-1.26862	-2.24654	-2.34694	-1.49437	-1.89376	-2.53613	-1.24664	0.742014	1	1	1
ASV-078	-1.91436	-2.21163	-1.47906	-1.89731	-2.28403	-1.16426	-1.38463	-2.0211	-0.563309	0.346317	1	0.523779	0.698028
ASV-079	-1.96274	-2.24907	-1.64583	-2.24654	-2.34694	-1.16426	-0.770961	-1.96056	-0.163311	0.0379811	1	0.0512476	0.108516
ASV-080	-1.96274	-2.24907	-1.64583	-2.25456	-2.35826	-1.64235	-1.38463	-2.00522	-0.726295	0.0220873	1	0.148409	0.0204464
ASV-081	6.33389	5.65384	6.82289	4.72495	3.79448	5.67467	4.48692	2.6244	5.27355	0.000561521	0.00582829	0.000889602	1
ASV-082	5.89795	4.95541	6.1996	5.13512	4.20954	5.93132	5.09813	0.94363	6.1959	0.142175	0.314591	0.20535	1
ASV-083	-0.418634	-1.88373	1.96067	2.66361	-1.03143	3.52492	1.73927	0.878035	2.47055	0.0139616	0.0124214	0.130739	1
ASV-084	-1.91436	-2.21163	-1.47906	-2.05189	-2.34694	-1.5494	-1.53272	-2.27772	-0.767663	0.51563	1	1	0.749331
ASV-085	-1.8881	-2.1741	-1.41512	-2.25456	-2.35991	-1.5494	-1.53272	-2.0211	-0.767663	0.267638	1	1	0.320443
ASV-086	-1.46209	-2.02235	0.952225	-1.76501	-2.25456	1.02393	-1.23696	-1.94467	1.78283	0.426283	1	1	0.610271
ASV-087	-1.91436	-2.24907	-1.47906	-2.25456	-2.35991	-1.76501	-1.25632	-2.00522	-0.135874	0.0126274	0.844915	0.242861	0.00939518
ASV-088	3.44835	-1.26336	4.64008	0.754499	-1.64235	3.13187	2.33366	-0.767663	3.02054	0.166656	0.184407	0.631626	1
ASV-089	2.96942	-1.26336	3.95474	2.08554	-1.5494	2.71021	-0.764366	-1.88994	1.40219	0.014759	0.318076	0.0110898	0.356853
ASV-090	2.00222	-1.38904	2.44984	2.34897	-1.03143	3.06612	1.32206	-0.0473144	2.82352	0.400198	0.551016	1	1
ASV-091	-0.170347	-1.89249	1.77525	1.27213	-2.24654	2.3482	-0.770961	-1.9543	1.04974	0.447641	1	1	0.62566
ASV-092	-1.8881	-2.1741	-1.34981	-2.24654	-2.34694	-1.6252	-1.89376	-2.38573	-1.24664	0.25251	0.303191	1	1
ASV-093	-1.91436	-2.21163	-1.47906	-2.05189	-2.34694	-1.5494	-1.88611	-2.27772	-1.00396	0.719843	1	1	1
ASV-094	0.452105	-1.74167	1.53014	-1.64235	-2.28403	0.514736	-1.88611	-2.37769	-0.767663	0.0498358	0.139938	0.0690462	1
ASV-095	2.79727	-1.29744	3.44763	-1.64235	-2.2943	1.50869	-0.770961	-1.94467	0.586867	0.00233082	0.00194939	0.0459496	1
ASV-096	2.03476	-1.50184	3.18451	1.69015	-1.6252	3.08025	-1.23696	-1.9543	0.21046	0.0881495	1	0.148265	0.163431
ASV-097	4.19683	-1.26336	5.72201	3.8574	1.47618	4.47932	3.02099	-0.767663	4.14127	0.513071	1	0.744434	1
ASV-098	2.70168	-1.38904	4.26784	2.8526	-1.5494	4.26661	3.25863	-0.767663	4.26164	0.782958	1	1	1
ASV-099	-1.96274	-2.24907	-1.64583	-2.05189	-2.28438	-1.5494	-1.38463	-2.12732	-0.726295	0.328813	1	0.465818	0.729557
ASV-100	-1.91436	-2.21163	-1.47906	-2.23363	-2.2943	-1.6252	-1.89376	-2.53613	-1.24664	0.674009	1	1	1
ASV-101	-1.5959	-2.12211	1.7665	-1.76501	-2.25754	1.63831	1.18262	-1.71324	3.59695	0.0659512	1	0.326184	0.0645176
ASV-102	1.61989	-1.85099	2.76694	2.52967	0.757534	3.11994	1.7894	-1.00396	3.57648	0.517552	0.834501	1	1
ASV-103	-1.32363	-1.9056	1.75546	-2.23363	-2.34694	-1.49437	-1.53272	-2.37769	-0.767663	0.0924802	0.090615	0.505428	1
ASV-104	4.7863	4.13682	5.05124	3.49197	2.67203	4.55897	3.38271	2.7773	4.14865	0.00355835	0.0171103	0.00594828	1
ASV-105	-1.54764	-2.13369	3.01703	2.03764	-2.23363	2.87625	-0.688224	-1.77378	1.98246	0.950515	1	1	1
ASV-106	2.17189	0.64748	2.7027	2.30313	-1.49437	3.41467	0.63396	-1.45867	1.98303	0.198865	1	0.386457	0.300668
ASV-107	-1.5959	-1.94731	-0.623782	-1.16426	-2.28403	2.83454	1.59482	-1.01364	2.87472	0.0394743	0.974092	0.0366079	0.240129
ASV-108	-1.91436	-2.24072	-1.47906	-2.24654	-2.34694	-1.64235	-1.53272	-2.12107	-0.767663	0.147252	1	0.888948	0.151181
ASV-109	2.39908	1.52665	3.25352	1.49542	-1.64235	3.51664	2.00236	-0.767663	2.59806	0.281186	0.398111	0.632535	1
ASV-110	3.9267	1.89945	4.44969	3.26652	2.35736	4.23555	2.46235	0.169638	3.01914	0.108232	1	0.149568	0.247951
ASV-111	-1.91436	-2.24907	-0.71062	0.835102	-2.25456	4.65324	2.21194	-1.96056	4.81035	0.101253	0.237208	0.144836	1
ASV-112	-1.90562	-2.21163	-1.34981	-2.23363	-2.35991	-1.5494	-1.53272	-2.37769	-0.726295	0.350226	0.889945	1	0.541382
ASV-113	-1.26599	-2.00112	1.95783	-1.89731	-2.35826	-1.03143	-1.89376	-2.38573	-1.24664	0.070565	0.112963	0.152794	1
ASV-114	3.58186	2.57795	4.39851	-1.89731	-2.28438	-1.16426	-1.88611	-2.37769	-1.00396	3.59623e-06	1.26037e-05	0.000105676	1
ASV-115	1.78461	-1.38904	3.84822	-1.76501	-2.2943	1.08715	-1.23696	-1.94467	1.24392	0.00555959	0.00442983	0.0944179	1
ASV-116	0.407834	-1.54596	3.64543	-1.81832	-2.2943	-1.03143	-1.25632	-2.00522	0.281416	0.0320454	0.0261655	0.513956	0.816578
ASV-117	1.43945	-1.83786	2.48941	3.81945	3.10786	4.81789	3.89541	0.705913	4.63843	0.00160793	0.0018902	0.0177612	1
ASV-118	2.02404	-1.97607	3.40963	3.36132	2.60417	4.17907	2.6659	0.185728	4.16804	0.0681056	0.0633847	0.449733	1
ASV-119	-1.5959	-2.02235	-0.526117	-2.25456	-2.35826	-1.76501	-1.53272	-2.0211	-0.767663	0.00217729	0.00425873	1	0.0277398
ASV-120	-1.40208	-1.9056	1.61667	-2.23363	-2.34694	-1.6252	-1.88611	-2.12732	-1.00396	0.0143609	0.010796	0.419173	0.6186
ASV-121	4.60398	3.63975	5.18996	1.90578	-1.5494	3.90432	2.00054	-1.00396	3.35485	0.000118672	0.00143919	0.000263926	1
ASV-122	2.99126	2.03567	3.84699	4.35318	3.42959	5.32406	3.28921	1.65851	4.59359	0.0186866	0.0220823	1	0.178507
ASV-123	-1.96274	-2.24907	-1.64583	-2.25754	-2.35991	-1.6252	-1.89376	-2.53613	-1.24664	0.650828	1	1	1
ASV-124	4.12994	3.25951	5.43839	3.1529	1.49868	3.91252	2.70071	-1.00396	4.06956	0.0391324	0.148485	0.0464249	1
ASV-125	-1.85169	-2.24907	-1.26862	-1.03143	-2.05189	1.75587	-0.688224	-1.32047	3.18734	0.0264628	0.281911	0.0220401	0.622627
ASV-126	4.12364	3.5684	5.06009	5.73405	4.99328	6.61484	6.11013	4.29423	6.81806	0.00127712	0.00125413	0.0217951	1
ASV-127	3.06575	2.56476	3.83795	4.57762	3.35443	5.21601	4.28804	3.41131	4.85101	0.0332889	0.0290387	0.28378	1
ASV-128	4.06557	2.72679	4.50555	2.35643	1.52564	3.56432	1.36263	-1.45867	4.56495	0.0169511	0.0307507	0.0448571	1
ASV-129	-1.91436	-2.21163	-1.47906	-2.24654	-2.35826	-1.6252	-1.88611	-2.37769	-1.00396	0.44376	1	1	0.669958
ASV-130	3.76757	2.65122	4.0795	3.57724	2.26122	4.35807	2.96988	-0.767663	4.00368	0.312703	1	0.567404	0.507592
ASV-131	-1.26599	-1.83786	2.03908	-1.49437	-2.25456	2.34666	-1.38463	-2.0211	-0.726295	0.406862	1	0.539785	1
ASV-132	-1.91436	-2.24907	-1.41512	-2.05189	-2.35826	-1.49437	-1.38463	-2.00522	-0.726295	0.129823	1	0.412531	0.148241
ASV-133	-1.96274	-2.24907	-1.47906	-1.5494	-2.05189	2.37001	1.14986	-1.00396	2.44974	0.000843268	0.125252	0.000504751	0.112902
ASV-134	3.26386	2.29209	4.29449	2.188	1.33625	3.3711	3.70339	0.714616	4.96526	0.0887749	0.408652	1	0.112047
ASV-135	-1.91436	-2.21163	-1.47906	-1.64235	-2.2943	1.92793	-1.53272	-2.27772	-0.767663	0.679944	1	1	1
