# Supplementary material for: Gut microbiota profiling reflects the renal dysfunction and psychological distress in patients with diabetic kidney disease
Source: Front Endocrinol (Lausanne). 2024 Jul 15;15:1410295. doi: 10.3389/fendo.2024.1410295 (PMC11284015; doi:10.3389/fendo.2024.1410295)
Supplement: Supplementary file 6 [file Table_3.xlsx]

## Sheet: MAASLIN2 Coefficients
ASV ID	DKD non-ESRD vs Healthy Control	DKD ESRD vs Healthy Control	DKD ESRD vs DKD non-ESRD
ASV-001	0.723152	0.569458	-0.253313
ASV-003	0.943002	0.878965	0.0764755
ASV-004	0.406727	-1.94245	-2.2196
ASV-005	0.465325	-0.629627	-1.11608
ASV-006	0.453381	-0.222321	-0.432702
ASV-008	2.7068	3.67007	1.03083
ASV-009	-0.285775	-0.529305	-0.328663
ASV-010	-2.84914	-3.87735	-0.858435
ASV-011	0.231532	-1.7565	-1.87113
ASV-012	1.01931	0.839667	-0.142216
ASV-013	0.640912	-0.274894	-0.792193
ASV-014	0.551829	0.036665	-0.497039
ASV-015	-0.481017	-2.96604	-2.73338
ASV-016	0.0776164	-0.723185	-1.34066
ASV-017	-0.727702	-0.191484	NA
ASV-018	-2.45863	-2.63892	0.0737463
ASV-020	-0.265737	-0.568082	NA
ASV-022	-0.528814	-0.653733	0.0370294
ASV-023	-0.036192	-1.06674	-1.00096
ASV-024	0.191208	-1.67356	-2.00772
ASV-025	0.882232	1.89493	0.935072
ASV-026	NA	NA	0.0493493
ASV-027	0.370366	0.544441	0.0788495
ASV-028	1.15409	1.64096	0.599128
ASV-029	0.146563	-0.0983035	-0.214055
ASV-030	1.1245	0.375586	-0.801001
ASV-031	0.306328	1.84452	1.60276
ASV-032	3.56406	2.65209	-0.848928
ASV-033	1.66435	1.93448	0.600982
ASV-036	0.0861644	0.384312	0.297821
ASV-037	0.171082	0.461451	0.337407
ASV-038	-0.945904	-1.5472	-0.835566
ASV-039	0.489539	0.426874	-0.0719176
ASV-041	-0.0386056	0.684124	0.710335
ASV-042	1.73624	1.90607	0.363753
ASV-043	1.56431	-0.294176	-1.52185
ASV-044	1.48344	0.91002	-0.504057
ASV-045	0.141039	0.388129	0.25689
ASV-046	0.188508	-0.0732425	-0.228263
ASV-047	0.824708	0.629593	-0.209299
ASV-048	3.36401	4.08687	0.881651
ASV-049	0.764154	-0.0716248	-0.578357
ASV-050	-0.235621	0.201289	0.606744
ASV-052	3.27037	3.11682	-0.0174975
ASV-053	2.63021	0.472467	-2.39045
ASV-054	NA	NA	-0.312823
ASV-055	1.10157	0.574781	-0.22794
ASV-057	-2.84818	-4.14081	-1.19092
ASV-058	-0.688346	0.0219265	0.738686
ASV-059	0.474112	-0.442806	-0.663105
ASV-060	0.236475	-0.246072	0.287608
ASV-061	-0.804139	-2.51058	-1.94792
ASV-062	NA	NA	0.422484
ASV-065	NA	NA	0.119176
ASV-066	1.69428	1.37096	-0.409241
ASV-067	-0.338341	-0.572056	-0.499587
ASV-068	-1.0914	0.0249603	1.1287
ASV-069	-0.788638	0.230115	1.03974
ASV-070	-1.69864	0.678767	1.97444
ASV-071	-1.71572	0.323035	1.6901
ASV-072	-0.0643303	0.338991	0.54279
ASV-073	0.471772	0.509767	-0.0065512
ASV-074	0.850643	1.26623	0.222499
ASV-075	0.0840084	0.415745	0.199412
ASV-076	0.444335	-0.370026	-0.901594
ASV-077	0.184914	-0.274816	-0.396011
ASV-078	0.53671	0.654921	0.131172
ASV-079	0.52724	0.73641	0.178656
ASV-080	NA	NA	0.550123
ASV-081	-1.73544	-2.38413	-0.775804
ASV-082	-0.324422	-1.7408	-1.73123
ASV-083	2.47143	1.67766	-1.01686
ASV-084	0.0928648	0.136056	0.102933
ASV-085	0.129383	-0.166876	-0.441303
ASV-086	-0.110992	0.159376	0.0283043
ASV-087	-0.0124454	0.460728	0.467382
ASV-088	-1.20864	-1.39467	-0.615517
ASV-089	-0.789765	-2.45044	-1.87338
ASV-090	1.08653	0.448409	-0.871954
ASV-091	1.08187	-0.325268	-1.34604
ASV-092	-0.055353	-0.594317	NA
ASV-093	0.434784	0.0684597	-0.392368
ASV-094	-0.399643	-1.3017	-0.909556
ASV-095	-1.89706	-2.29123	-0.617268
ASV-096	0.368263	-1.69461	-2.17547
ASV-097	-0.196649	-1.18054	-1.28559
ASV-098	0.388297	0.384895	-0.439843
ASV-099	0.721637	0.449951	-0.302419
ASV-100	NA	NA	-0.232409
ASV-101	-0.413587	1.92818	2.14772
ASV-102	0.617739	0.494939	-0.185869
ASV-103	-0.698932	-1.13097	-0.32702
ASV-104	-1.40747	-2.21251	-0.820426
ASV-105	0.776018	0.0550801	-0.403845
ASV-106	0.28228	-1.37074	-2.00811
ASV-107	0.851578	1.90287	1.08971
ASV-108	NA	NA	0.120436
ASV-109	-0.704446	-1.17069	-0.605794
ASV-110	-0.219523	-1.17029	-1.50355
ASV-111	2.1198	2.54628	0.70036
ASV-112	0.0792542	0.481011	0.452834
ASV-113	-0.409221	-0.594769	-0.260841
ASV-114	-4.49695	-5.2059	-0.784321
ASV-115	-2.16084	-2.23969	-0.433498
ASV-116	-1.14912	-1.53695	-0.336086
ASV-117	2.5534	2.72341	0.135556
ASV-118	2.42339	1.23735	-1.11702
ASV-119	-1.5152	-0.434487	NA
ASV-120	-0.651878	-0.86262	-0.299701
ASV-121	-2.71909	-3.47165	-1.2
ASV-122	2.15074	0.647994	-1.38823
ASV-123	NA	NA	-0.319693
ASV-124	-1.70601	-1.92165	-0.0651985
ASV-125	0.956338	1.42506	0.274859
ASV-126	2.07731	1.71475	-0.402717
ASV-127	1.65188	0.725973	-0.529976
ASV-128	-1.82059	-1.96245	0.0660814
ASV-129	NA	NA	-0.106894
ASV-130	0.213406	-1.18848	-1.53479
ASV-131	0.218241	-0.503812	-0.882838
ASV-132	0.0119657	0.226039	0.372347
ASV-133	1.07213	1.31116	0.22193
ASV-134	-0.813713	0.461141	0.94367
ASV-135	1.74961	0.744434	-1.06769

## Sheet: MAASLIN2 SE
ASV ID	DKD non-ESRD vs Healthy Control	DKD ESRD vs Healthy Control	DKD ESRD vs DKD non-ESRD
ASV-001	0.464298	0.513267	0.610626
ASV-003	1.19638	1.32256	1.31464
ASV-004	1.06261	1.17468	1.15197
ASV-005	0.49177	0.543636	0.559935
ASV-006	0.530407	0.586347	0.376202
ASV-008	0.96536	1.06717	1.03388
ASV-009	0.63649	0.703619	0.646655
ASV-010	0.656877	0.726156	0.587642
ASV-011	0.572302	0.632661	0.554952
ASV-012	0.264765	0.292689	0.330553
ASV-013	0.640597	0.708159	0.718054
ASV-014	0.816577	0.902699	0.49863
ASV-015	0.821396	0.908027	0.991201
ASV-016	1.1122	1.2295	1.18872
ASV-017	0.383506	0.423953	NA
ASV-018	1.16183	1.28436	1.05964
ASV-020	0.330638	0.36551	NA
ASV-022	0.705141	0.77951	0.737602
ASV-023	0.431123	0.476593	0.433146
ASV-024	0.819209	0.905608	0.938464
ASV-025	0.436945	0.483028	0.540556
ASV-026	NA	NA	0.232451
ASV-027	0.229422	0.253618	0.293074
ASV-028	0.620012	0.685403	0.78912
ASV-029	0.151493	0.16747	0.165632
ASV-030	0.348307	0.385042	0.45391
ASV-031	0.378832	0.418786	0.496061
ASV-032	0.797303	0.881392	0.877495
ASV-033	0.994997	1.09994	1.21787
ASV-036	0.160878	0.177845	0.208039
ASV-037	0.324664	0.358905	0.408836
ASV-038	1.03852	1.14805	1.10425
ASV-039	0.45347	0.501296	0.578738
ASV-041	0.356039	0.393589	0.447604
ASV-042	0.801439	0.885964	1.03586
ASV-043	0.628239	0.694497	0.642401
ASV-044	0.502522	0.555522	0.632515
ASV-045	0.184648	0.204122	0.241144
ASV-046	0.313524	0.346591	0.281299
ASV-047	0.372344	0.411615	0.491092
ASV-048	1.07633	1.18985	1.38232
ASV-049	1.10203	1.21825	1.09196
ASV-050	0.4121	0.455563	0.43446
ASV-052	0.742308	0.820598	0.7848
ASV-053	1.00283	1.10859	1.21266
ASV-054	NA	NA	0.274654
ASV-055	0.543218	0.60051	0.4507
ASV-057	0.950157	1.05037	0.852117
ASV-058	0.676686	0.748055	0.668508
ASV-059	0.550353	0.608397	0.537767
ASV-060	1.13819	1.25823	0.727293
ASV-061	0.950991	1.05129	1.00999
ASV-062	NA	NA	0.346033
ASV-065	NA	NA	0.187923
ASV-066	0.608701	0.672899	0.715463
ASV-067	0.304813	0.33696	0.210443
ASV-068	0.845942	0.935161	0.982718
ASV-069	0.617392	0.682507	0.691206
ASV-070	0.956382	1.05725	1.02867
ASV-071	0.963081	1.06465	1.09869
ASV-072	1.01143	1.11811	1.1744
ASV-073	0.463853	0.512774	0.572036
ASV-074	0.589526	0.651702	0.65938
ASV-075	0.49762	0.550102	0.462438
ASV-076	0.761095	0.841366	0.846926
ASV-077	0.27563	0.3047	0.221378
ASV-078	0.433475	0.479192	0.525517
ASV-079	0.329548	0.364305	0.433154
ASV-080	NA	NA	0.300539
ASV-081	0.770119	0.851341	0.887921
ASV-082	0.818327	0.904634	0.987759
ASV-083	0.77957	0.861789	0.922737
ASV-084	0.260979	0.288504	0.272314
ASV-085	0.468229	0.517611	0.526956
ASV-086	0.710316	0.785231	0.632182
ASV-087	0.178813	0.197672	0.218228
ASV-088	0.904081	0.999432	0.905493
ASV-089	0.721984	0.798129	0.740369
ASV-090	0.761884	0.842237	0.881528
ASV-091	0.634653	0.701588	0.640094
ASV-092	0.338613	0.374326	NA
ASV-093	0.319775	0.353501	0.404542
ASV-094	0.472366	0.522186	0.512041
ASV-095	0.644507	0.712482	0.623873
ASV-096	0.838331	0.926747	0.835609
ASV-097	0.919076	1.01601	0.985121
ASV-098	1.31447	1.4531	1.45711
ASV-099	0.351111	0.388141	0.462754
ASV-100	NA	NA	0.233145
ASV-101	0.746588	0.825328	0.863312
ASV-102	0.684931	0.757168	0.727055
ASV-103	0.47552	0.525672	0.458847
ASV-104	0.609462	0.67374	0.711498
ASV-105	0.931041	1.02924	1.04093
ASV-106	0.710361	0.785281	0.776969
ASV-107	0.615392	0.680296	0.742734
ASV-108	NA	NA	0.195029
ASV-109	0.81267	0.89838	0.981937
ASV-110	0.750638	0.829806	0.721561
ASV-111	0.919747	1.01675	1.15004
ASV-112	0.581238	0.64254	0.691224
ASV-113	0.295918	0.327127	0.282139
ASV-114	0.59516	0.65793	0.480214
ASV-115	0.684372	0.756551	0.566684
ASV-116	0.600728	0.664085	0.602717
ASV-117	0.700662	0.774559	0.846134
ASV-118	0.819	0.905377	0.89898
ASV-119	0.500011	0.552746	NA
ASV-120	0.399752	0.441913	0.289252
ASV-121	0.737027	0.81476	0.834874
ASV-122	0.783741	0.8664	0.913339
ASV-123	NA	NA	0.393616
ASV-124	0.827558	0.914838	0.891053
ASV-125	0.568951	0.628957	0.704954
ASV-126	0.707715	0.782355	0.873711
ASV-127	0.697562	0.771132	0.59205
ASV-128	0.771351	0.852704	0.880928
ASV-129	NA	NA	0.208101
ASV-130	0.679995	0.751712	0.827195
ASV-131	0.568373	0.628318	0.681209
ASV-132	0.341676	0.377712	0.352308
ASV-133	0.443954	0.490776	0.564599
ASV-134	0.879877	0.972675	1.03355
ASV-135	0.600405	0.663729	0.781419

## Sheet: MAASLIN2 P
ASV ID	DKD non-ESRD vs Healthy Control	DKD ESRD vs Healthy Control	DKD ESRD vs DKD non-ESRD
ASV-001	0.124439	0.271509	0.68032
ASV-003	0.433576	0.508774	0.953881
ASV-004	0.703206	0.103265	0.0606303
ASV-005	0.347707	0.251234	0.0526053
ASV-006	0.395965	0.705862	0.256424
ASV-008	0.00673182	0.00104901	0.324319
ASV-009	0.655008	0.454741	0.613876
ASV-010	5.40279e-05	1.40456e-06	0.151336
ASV-011	0.687191	0.0072594	0.00158878
ASV-012	0.000282215	0.00562593	0.669172
ASV-013	0.320961	0.699212	0.276054
ASV-014	0.501692	0.967732	0.324434
ASV-015	0.560264	0.00177666	0.00851233
ASV-016	0.944588	0.55854	0.265653
ASV-017	0.0624213	0.653087	NA
ASV-018	0.0383522	0.0441334	0.944838
ASV-020	0.424636	0.125223	NA
ASV-022	0.456126	0.404889	0.960194
ASV-023	0.933368	0.0288041	0.0256979
ASV-024	0.816215	0.0693742	0.0381236
ASV-025	0.0478068	0.000221583	0.0908329
ASV-026	NA	NA	0.832876
ASV-027	0.111532	0.0357377	0.789183
ASV-028	0.0674296	0.019697	0.451854
ASV-029	0.337074	0.559342	0.203139
ASV-030	0.00199107	0.333133	0.0847214
ASV-031	0.421829	4.2735e-05	0.00236818
ASV-032	3.39109e-05	0.00378581	0.338731
ASV-033	0.0994211	0.0835596	0.624192
ASV-036	0.59416	0.0345719	0.159499
ASV-037	0.600108	0.203323	0.413765
ASV-038	0.365919	0.182668	0.453367
ASV-039	0.284529	0.397747	0.901684
ASV-041	0.914004	0.0871455	0.119846
ASV-042	0.0341326	0.0353481	0.727183
ASV-043	0.0154692	0.673338	0.0223976
ASV-044	0.00445348	0.106459	0.429882
ASV-045	0.447868	0.061892	0.292686
ASV-046	0.549863	0.833328	0.421571
ASV-047	0.03045	0.13121	0.672095
ASV-048	0.00270104	0.00106303	0.526982
ASV-049	0.490643	0.953306	0.59908
ASV-050	0.569553	0.660137	0.169717
ASV-052	4.2553e-05	0.000334291	0.982315
ASV-053	0.0109614	0.671449	0.0551536
ASV-054	NA	NA	0.261021
ASV-055	0.0468767	0.342207	0.615618
ASV-057	0.00391129	0.000207858	0.169401
ASV-058	0.312997	0.97671	0.275314
ASV-059	0.392299	0.469461	0.224248
ASV-060	0.836093	0.845586	0.694466
ASV-061	0.401038	0.0199959	0.0603918
ASV-062	NA	NA	0.228763
ASV-065	NA	NA	0.529328
ASV-066	0.00712062	0.0458843	0.570304
ASV-067	0.271286	0.0945795	0.0221335
ASV-068	0.201785	0.978792	0.257091
ASV-069	0.206235	0.737134	0.139829
ASV-070	0.080621	0.523232	0.0615855
ASV-071	0.0797301	0.762588	0.131306
ASV-072	0.949491	0.762765	0.646279
ASV-073	0.313071	0.324021	0.990915
ASV-074	0.154075	0.0565662	0.73743
ASV-075	0.866487	0.452655	0.668463
ASV-076	0.561466	0.661617	0.293022
ASV-077	0.504791	0.370589	0.0806862
ASV-078	0.220326	0.176649	0.80408
ASV-079	0.114708	0.0475597	0.682056
ASV-080	NA	NA	0.0741182
ASV-081	0.0277762	0.00679667	0.387118
ASV-082	0.693138	0.0589078	0.0867845
ASV-083	0.00236717	0.0561031	0.276588
ASV-084	0.723174	0.638874	0.707295
ASV-085	0.783217	0.748238	0.406967
ASV-086	0.876338	0.839826	0.964496
ASV-087	0.944736	0.0230332	0.037923
ASV-088	0.18615	0.167853	0.500301
ASV-089	0.278239	0.00317285	0.0151379
ASV-090	0.158854	0.596351	0.328129
ASV-091	0.0932648	0.644546	0.0413672
ASV-092	0.87068	0.117441	NA
ASV-093	0.178863	0.847074	0.337517
ASV-094	0.400782	0.0153596	0.0827537
ASV-095	0.00456262	0.00206746	0.327997
ASV-096	0.661985	0.0722776	0.0126162
ASV-097	0.831278	0.249715	0.198831
ASV-098	0.768674	0.791982	0.764215
ASV-099	0.0440687	0.250802	0.516901
ASV-100	NA	NA	0.324418
ASV-101	0.581592	0.0227253	0.0168099
ASV-102	0.370601	0.515741	0.799443
ASV-103	0.146665	0.0353417	0.479881
ASV-104	0.0242681	0.00168565	0.25524
ASV-105	0.407765	0.957493	0.699955
ASV-106	0.692456	0.0858449	0.0132285
ASV-107	0.171382	0.00685883	0.149607
ASV-108	NA	NA	0.540143
ASV-109	0.389378	0.197354	0.540529
ASV-110	0.77092	0.163445	0.0431619
ASV-111	0.0245415	0.0149127	0.545737
ASV-112	0.891983	0.456923	0.515881
ASV-113	0.17166	0.0738716	0.360379
ASV-114	2.33582e-10	5.61226e-11	0.109714
ASV-115	0.00245867	0.00434845	0.448466
ASV-116	0.0603841	0.0239732	0.579997
ASV-117	0.000549868	0.000825178	0.873469
ASV-118	0.00436621	0.176664	0.22077
ASV-119	0.0035605	0.434831	NA
ASV-120	0.108022	0.0554567	0.305937
ASV-121	0.000475973	7.04505e-05	0.157858
ASV-122	0.00792359	0.457339	0.135844
ASV-123	NA	NA	0.421154
ASV-124	0.0434547	0.0397554	0.94201
ASV-125	0.0978182	0.0269691	0.698537
ASV-126	0.00466954	0.0321602	0.647174
ASV-127	0.0210135	0.350134	0.375688
ASV-128	0.0214227	0.02474	0.940552
ASV-129	NA	NA	0.610118
ASV-130	0.7547	0.118961	0.070401
ASV-131	0.702311	0.425707	0.201893
ASV-132	0.972176	0.551724	0.296469
ASV-133	0.0187001	0.00963105	0.696206
ASV-134	0.358654	0.637097	0.366316
ASV-135	0.00495689	0.26636	0.178934

## Sheet: MAASLIN2 Q
ASV ID	DKD non-ESRD vs Healthy Control	DKD ESRD vs Healthy Control	DKD ESRD vs DKD non-ESRD
ASV-001	1	1	1
ASV-003	1	1	1
ASV-004	1	1	1
ASV-005	1	1	1
ASV-006	1	1	1
ASV-008	1	0.603179	1
ASV-009	1	1	1
ASV-010	0.031066	0.000807622	1
ASV-011	1	1	0.762616
ASV-012	0.162273	1	1
ASV-013	1	1	1
ASV-014	1	1	1
ASV-015	1	1	1
ASV-016	1	1	1
ASV-017	1	1	NA
ASV-018	1	1	1
ASV-020	1	1	NA
ASV-022	1	1	1
ASV-023	1	1	1
ASV-024	1	1	1
ASV-025	1	0.12741	1
ASV-026	NA	NA	1
ASV-027	1	1	1
ASV-028	1	1	1
ASV-029	1	1	1
ASV-030	1	1	1
ASV-031	1	0.0245726	1
ASV-032	0.0194988	1	1
ASV-033	1	1	1
ASV-036	1	1	1
ASV-037	1	1	1
ASV-038	1	1	1
ASV-039	1	1	1
ASV-041	1	1	1
ASV-042	1	1	1
ASV-043	1	1	1
ASV-044	1	1	1
ASV-045	1	1	1
ASV-046	1	1	1
ASV-047	1	1	1
ASV-048	1	0.611243	1
ASV-049	1	1	1
ASV-050	1	1	1
ASV-052	0.024468	0.192217	1
ASV-053	1	1	1
ASV-054	NA	NA	1
ASV-055	1	1	1
ASV-057	1	0.119518	1
ASV-058	1	1	1
ASV-059	1	1	1
ASV-060	1	1	1
ASV-061	1	1	1
ASV-062	NA	NA	1
ASV-065	NA	NA	1
ASV-066	1	1	1
ASV-067	1	1	1
ASV-068	1	1	1
ASV-069	1	1	1
ASV-070	1	1	1
ASV-071	1	1	1
ASV-072	1	1	1
ASV-073	1	1	1
ASV-074	1	1	1
ASV-075	1	1	1
ASV-076	1	1	1
ASV-077	1	1	1
ASV-078	1	1	1
ASV-079	1	1	1
ASV-080	NA	NA	1
ASV-081	1	1	1
ASV-082	1	1	1
ASV-083	1	1	1
ASV-084	1	1	1
ASV-085	1	1	1
ASV-086	1	1	1
ASV-087	1	1	1
ASV-088	1	1	1
ASV-089	1	1	1
ASV-090	1	1	1
ASV-091	1	1	1
ASV-092	1	1	NA
ASV-093	1	1	1
ASV-094	1	1	1
ASV-095	1	1	1
ASV-096	1	1	1
ASV-097	1	1	1
ASV-098	1	1	1
ASV-099	1	1	1
ASV-100	NA	NA	1
ASV-101	1	1	1
ASV-102	1	1	1
ASV-103	1	1	1
ASV-104	1	0.969246	1
ASV-105	1	1	1
ASV-106	1	1	1
ASV-107	1	1	1
ASV-108	NA	NA	1
ASV-109	1	1	1
ASV-110	1	1	1
ASV-111	1	1	1
ASV-112	1	1	1
ASV-113	1	1	1
ASV-114	1.3431e-07	3.22705e-08	1
ASV-115	1	1	1
ASV-116	1	1	1
ASV-117	0.316174	0.474477	1
ASV-118	1	1	1
ASV-119	1	1	NA
ASV-120	1	1	1
ASV-121	0.273685	0.040509	1
ASV-122	1	1	1
ASV-123	NA	NA	1
ASV-124	1	1	1
ASV-125	1	1	1
ASV-126	1	1	1
ASV-127	1	1	1
ASV-128	1	1	1
ASV-129	NA	NA	1
ASV-130	1	1	1
ASV-131	1	1	1
ASV-132	1	1	1
ASV-133	1	1	1
ASV-134	1	1	1
ASV-135	1	1	1
