# Supplementary material for: Gut microbiota profiling reflects the renal dysfunction and psychological distress in patients with diabetic kidney disease
Source: Front Endocrinol (Lausanne). 2024 Jul 15;15:1410295. doi: 10.3389/fendo.2024.1410295 (PMC11284015; doi:10.3389/fendo.2024.1410295)
Supplement: Supplementary file 7 [file Table_4.xlsx]

## Sheet: SPEARMAN Renal
ASV ID	Renal	Estimate Overall	P Overall	Estimate HC	P HC	Estimate DKD	P DKD
ASV-001	UREA	-0.00172262	0.989134	-0.348252	0.170734	0.0251664	0.869655
ASV-001	CREA	0.0626468	0.620062	-0.0540247	0.836844	0.0428001	0.780122
ASV-001	eGFR	-0.111976	0.374509	-0.0349954	0.893925	-0.0849919	0.578823
ASV-002	UREA	-0.0500859	0.691944	-0.0215406	0.934601	0.0514341	0.737215
ASV-002	CREA	-0.0879092	0.486213	0.123444	0.636916	0.0375653	0.806464
ASV-002	eGFR	0.0766044	0.544174	-0.2148	0.40772	-0.0696257	0.649489
ASV-003	UREA	-0.0362273	0.774495	0.0537149	0.837768	0.0698017	0.64866
ASV-003	CREA	0.0108309	0.931761	0.0382644	0.884077	0.0932679	0.542269
ASV-003	eGFR	-0.0319315	0.800647	-0.136943	0.600208	-0.103694	0.497861
ASV-004	UREA	-0.211942	0.0900961	0.192676	0.458756	-0.210949	0.164232
ASV-004	CREA	-0.268933	0.0302944	0.271936	0.291023	-0.320491	0.0318416
ASV-004	eGFR	0.261468	0.0353897	-0.321977	0.207555	0.268074	0.0750048
ASV-005	UREA	-0.0287194	0.820348	0.0699941	0.789517	-0.0121889	0.936661
ASV-005	CREA	-0.191239	0.127005	-0.163318	0.531109	-0.202263	0.182708
ASV-005	eGFR	0.171173	0.172773	0.204865	0.430252	0.171645	0.259565
ASV-006	UREA	0.0336048	0.790433	-0.152738	0.558387	0.0604776	0.693108
ASV-006	CREA	-0.0221823	0.860772	0.0651952	0.803674	-0.0615963	0.687717
ASV-006	eGFR	0.00706893	0.955432	-0.0719074	0.78389	0.0409682	0.789314
ASV-007	UREA	-1.22934e-06	0.999992	-0.175419	0.500674	0.0676988	0.658587
ASV-007	CREA	-0.0997381	0.429244	-0.154785	0.553063	-0.0350522	0.819187
ASV-007	eGFR	0.0524224	0.678341	0.0890395	0.733983	0.000264177	0.998626
ASV-008	UREA	0.249186	0.045315	0.388708	0.123077	0.154406	0.31119
ASV-008	CREA	0.20938	0.0941447	0.119612	0.647486	0.0146707	0.923799
ASV-008	eGFR	-0.236145	0.0582517	0.137303	0.59924	-0.0477756	0.755308
ASV-009	UREA	0.101111	0.422887	-0.10991	0.674536	0.187816	0.216651
ASV-009	CREA	0.00711261	0.955157	-0.204573	0.430922	0.14787	0.332361
ASV-009	eGFR	-0.049639	0.694556	0.133761	0.608783	-0.192737	0.204629
ASV-010	UREA	-0.133679	0.288409	-0.388591	0.1232	0.060979	0.69069
ASV-010	CREA	-0.245217	0.0489743	-0.0752039	0.774218	-0.0233525	0.878977
ASV-010	eGFR	0.251329	0.0434345	0.0688835	0.792788	-0.0113291	0.941121
ASV-011	UREA	-0.358236	0.00338891	-0.189912	0.465347	-0.364059	0.0139527
ASV-011	CREA	-0.138416	0.27151	0.378432	0.134178	-0.218989	0.148376
ASV-011	eGFR	0.16121	0.199525	-0.36398	0.150935	0.221628	0.143425
ASV-012	UREA	0.0193827	0.878201	-0.348252	0.170734	-0.0273587	0.858411
ASV-012	CREA	0.10197	0.418939	-0.0540247	0.836844	-0.0633322	0.679383
ASV-012	eGFR	-0.137791	0.273699	-0.0349954	0.893925	0.0597143	0.696794
ASV-013	UREA	-0.325024	0.00824847	-0.283856	0.269537	-0.316946	0.0338931
ASV-013	CREA	0.00112194	0.992923	0.108499	0.678503	-0.0517917	0.735454
ASV-013	eGFR	-0.0338557	0.788904	-0.0469183	0.858086	0.0337103	0.826
ASV-014	UREA	0.0994592	0.430542	-0.0929332	0.722772	0.127148	0.405229
ASV-014	CREA	-0.155135	0.217221	0.27402	0.287193	-0.149461	0.327125
ASV-014	eGFR	0.129379	0.30434	-0.283564	0.27005	0.134253	0.379269
ASV-015	UREA	-0.349622	0.00430729	-0.421538	0.0919384	-0.302833	0.0431705
ASV-015	CREA	-0.301694	0.0145922	0.155419	0.551417	-0.34044	0.0221199
ASV-015	eGFR	0.287815	0.0200805	-0.235605	0.362643	0.328653	0.0275057
ASV-016	UREA	0.0645161	0.609642	0.0697159	0.790336	0.03562	0.816308
ASV-016	CREA	-0.125359	0.319737	0.206017	0.427606	-0.114644	0.453321
ASV-016	eGFR	0.16311	0.194208	-0.19244	0.459317	0.128633	0.399719
ASV-017	UREA	0.126772	0.314268	0.0661114	0.800966	0.185298	0.222986
ASV-017	CREA	0.0794522	0.529264	0.265306	0.303405	0.170861	0.26178
ASV-017	eGFR	-0.152474	0.225307	-0.281344	0.273981	-0.23856	0.114529
ASV-018	UREA	0.100454	0.425922	0.0210806	0.935995	0.186216	0.220662
ASV-018	CREA	0.203406	0.104135	0.105727	0.68632	0.365517	0.0135467
ASV-018	eGFR	-0.132724	0.291898	-0.0675754	0.796645	-0.345961	0.0199194
ASV-019	UREA	-0.0466883	0.711896	-0.0745776	0.776053	-0.0201136	0.895663
ASV-019	CREA	0.00442504	0.972093	-0.00270324	0.991785	0.0201476	0.895487
ASV-019	eGFR	-0.0573469	0.65001	-0.0840652	0.74838	-0.0638326	0.676987
ASV-020	UREA	-0.0758865	0.547965	-0.330658	0.194863	0.0100061	0.947986
ASV-020	CREA	-0.0903407	0.474187	-0.0954938	0.715428	-0.0280991	0.854621
ASV-020	eGFR	0.02706	0.83057	0.136768	0.600676	-0.0268863	0.860832
ASV-021	UREA	-0.0865794	0.492858	-0.0052494	0.984047	-0.0829775	0.587886
ASV-021	CREA	-0.231947	0.063002	-0.26868	0.297066	-0.174907	0.250481
ASV-021	eGFR	0.142985	0.255845	0.0875817	0.738194	0.115057	0.451685
ASV-022	UREA	0.143366	0.254567	0.0889945	0.734113	0.211728	0.162644
ASV-022	CREA	0.00480152	0.969719	0.100766	0.700384	0.0272471	0.858983
ASV-022	eGFR	0.0343115	0.786129	-0.138125	0.597033	-0.0292804	0.848579
ASV-023	UREA	-0.179969	0.151417	0.117863	0.652333	-0.178362	0.241098
ASV-023	CREA	-0.240791	0.0533367	0.00480342	0.985402	-0.269817	0.0730588
ASV-023	eGFR	0.261998	0.0350056	-0.0641054	0.806897	0.275882	0.0665988
ASV-024	UREA	-0.236601	0.0577538	-0.207315	0.424637	-0.201488	0.184426
ASV-024	CREA	-0.13163	0.295932	0.300445	0.241306	-0.205405	0.175862
ASV-024	eGFR	0.178571	0.154673	-0.109218	0.676482	0.227998	0.13198
ASV-025	UREA	0.114428	0.364073	-0.178874	0.492138	0.116671	0.445318
ASV-025	CREA	0.347711	0.00453854	0.0154591	0.953042	0.322968	0.0304699
ASV-025	eGFR	-0.41437	0.000600056	-0.0771087	0.768644	-0.330279	0.0267034
ASV-026	UREA	0.119215	0.344215	-0.348252	0.170734	0.186909	0.218919
ASV-026	CREA	-0.0563313	0.655814	-0.0540247	0.836844	-0.0588162	0.701141
ASV-026	eGFR	0.0159175	0.899851	-0.0349954	0.893925	0.0360423	0.814169
ASV-027	UREA	-0.00592122	0.962663	-0.348252	0.170734	0.00536655	0.97209
ASV-027	CREA	-0.127232	0.312503	-0.0540247	0.836844	-0.183923	0.2265
ASV-027	eGFR	0.0505002	0.689524	-0.0349954	0.893925	0.138179	0.365359
ASV-028	UREA	0.0621359	0.622924	-0.300785	0.240748	0.138443	0.364434
ASV-028	CREA	-0.0148069	0.906807	-0.157825	0.545197	-0.0465478	0.76141
ASV-028	eGFR	-0.0337185	0.78974	0.075643	0.772932	0.00540524	0.971889
ASV-029	UREA	-0.124192	0.3243	-0.493517	0.044092	-0.0413989	0.78715
ASV-029	CREA	-0.0925913	0.463199	-0.218863	0.398691	-0.0694517	0.650308
ASV-029	eGFR	0.086076	0.495385	0.237019	0.359686	0.0474459	0.756945
ASV-030	UREA	-0.0131985	0.916892	-0.348252	0.170734	-0.0784824	0.608334
ASV-030	CREA	-0.0278182	0.825896	-0.0540247	0.836844	-0.204794	0.177178
ASV-030	eGFR	0.0202797	0.87261	-0.0349954	0.893925	0.238275	0.114976
ASV-031	UREA	0.392179	0.00123363	-0.348252	0.170734	0.515929	0.00028623
ASV-031	CREA	0.444552	0.000207299	-0.0540247	0.836844	0.52686	0.00020073
ASV-031	eGFR	-0.521329	8.47706e-06	-0.0349954	0.893925	-0.565434	5.18249e-05
ASV-032	UREA	0.0877823	0.486845	0.548633	0.0225755	-0.128409	0.400549
ASV-032	CREA	0.287378	0.0202783	0.0883123	0.736083	0.0270717	0.859882
ASV-032	eGFR	-0.282426	0.0226414	-0.139917	0.592236	-0.00845602	0.956035
ASV-033	UREA	0.106868	0.396823	0.0860105	0.74274	0.0766629	0.616698
ASV-033	CREA	-0.00730041	0.953974	0.0892762	0.7333	-0.134169	0.379572
ASV-033	eGFR	0.0467167	0.711728	-0.014269	0.956653	0.172909	0.256019
ASV-034	UREA	-0.0244909	0.84645	-0.348252	0.170734	0.0830859	0.587396
ASV-034	CREA	-0.0687666	0.586234	-0.0540247	0.836844	-0.0067099	0.965107
ASV-034	eGFR	0.0350074	0.781897	-0.0349954	0.893925	-0.0117629	0.93887
ASV-035	UREA	0.00143565	0.990944	-0.348252	0.170734	0.103384	0.499154
ASV-035	CREA	-0.0218742	0.862688	-0.0540247	0.836844	0.0648191	0.672274
ASV-035	eGFR	-0.037235	0.768395	-0.0349954	0.893925	-0.101954	0.505141
ASV-036	UREA	0.121778	0.333865	-0.348252	0.170734	0.219293	0.147798
ASV-036	CREA	0.0950445	0.451382	-0.0540247	0.836844	0.192978	0.204053
ASV-036	eGFR	-0.151063	0.22968	-0.0349954	0.893925	-0.239079	0.113719
ASV-037	UREA	0.0320549	0.799893	-0.327534	0.199371	0.154743	0.310122
ASV-037	CREA	-0.0271386	0.830085	-0.11513	0.659934	0.0172882	0.910255
ASV-037	eGFR	-0.0291591	0.817644	0.0369959	0.887896	-0.0701818	0.646873
ASV-038	UREA	-0.0942877	0.45501	0.408536	0.103504	-0.119446	0.434495
ASV-038	CREA	-0.127665	0.310843	0.397999	0.113608	-0.0867884	0.570794
ASV-038	eGFR	0.125	0.321136	-0.468435	0.0578908	0.102163	0.504263
ASV-039	UREA	0.240321	0.0538179	-0.146448	0.574888	0.363079	0.0142314
ASV-039	CREA	0.0513544	0.684546	0.00949748	0.971141	0.131911	0.387715
ASV-039	eGFR	-0.0506603	0.68859	-0.195389	0.45233	-0.14798	0.331996
ASV-040	UREA	0.125991	0.317284	-0.146448	0.574888	0.264077	0.0796194
ASV-040	CREA	0.0539258	0.669643	0.00949748	0.971141	0.179348	0.238464
ASV-040	eGFR	-0.0908475	0.471701	-0.195389	0.45233	-0.224723	0.137777
ASV-041	UREA	0.097666	0.438941	-0.257263	0.318843	0.240891	0.110925
ASV-041	CREA	-0.0223717	0.859596	-0.0788359	0.763599	0.065079	0.671034
ASV-041	eGFR	-0.0114219	0.928047	0.0689281	0.792657	-0.0791724	0.605176
ASV-042	UREA	-0.129383	0.304326	-0.220992	0.394002	-0.106304	0.487047
ASV-042	CREA	-0.0532646	0.673463	-0.140176	0.591545	-0.12856	0.399991
ASV-042	eGFR	0.0158756	0.900114	0.129276	0.620952	0.0959933	0.53048
ASV-043	UREA	-0.193903	0.121696	-0.485384	0.0482604	-0.16149	0.289235
ASV-043	CREA	-0.0176914	0.888758	-0.192227	0.459823	-0.0481307	0.753546
ASV-043	eGFR	0.062947	0.618384	0.128998	0.62171	0.0791938	0.605078
ASV-044	UREA	0.0705218	0.576688	-0.269601	0.295349	0.0743661	0.627323
ASV-044	CREA	0.0447908	0.723124	0.0327861	0.90059	-0.11921	0.435409
ASV-044	eGFR	-0.106486	0.39852	-0.0199326	0.939474	0.037123	0.808699
ASV-045	UREA	0.0544426	0.666662	-0.348252	0.170734	0.156733	0.303865
ASV-045	CREA	0.0638169	0.61353	-0.0540247	0.836844	0.138136	0.36551
ASV-045	eGFR	-0.138122	0.272537	-0.0349954	0.893925	-0.200076	0.187586
ASV-046	UREA	-0.143186	0.255171	-0.0599628	0.819175	-0.068126	0.656566
ASV-046	CREA	-0.0828766	0.511607	-0.105997	0.685558	0.00442719	0.976974
ASV-046	eGFR	0.0676154	0.592533	-0.0973982	0.709982	-0.0296294	0.846795
ASV-047	UREA	0.0497867	0.693692	-0.348252	0.170734	0.0661507	0.665932
ASV-047	CREA	0.173777	0.166233	-0.0540247	0.836844	0.116218	0.447102
ASV-047	eGFR	-0.205367	0.100768	-0.0349954	0.893925	-0.120488	0.430468
ASV-048	UREA	0.107695	0.393158	-0.147982	0.570845	0.0962716	0.529284
ASV-048	CREA	0.0120594	0.924042	-0.104488	0.689824	-0.0925343	0.545464
ASV-048	eGFR	-0.0840936	0.505404	0.0840705	0.748364	0.0227809	0.881919
ASV-049	UREA	-0.10891	0.387808	-0.327975	0.19873	-0.0944558	0.537116
ASV-049	CREA	0.0142047	0.910581	-0.595508	0.0116609	0.0654808	0.669119
ASV-049	eGFR	0.000594275	0.996251	0.512464	0.0354389	-0.000913996	0.995246
ASV-050	UREA	0.0120793	0.923917	-0.418674	0.0944025	0.169972	0.264308
ASV-050	CREA	0.0745233	0.555198	0.172912	0.50691	0.122594	0.422395
ASV-050	eGFR	-0.115648	0.358945	-0.054175	0.836396	-0.180056	0.236585
ASV-051	UREA	0.0889957	0.48082	-0.253815	0.325599	0.254363	0.0917649
ASV-051	CREA	-0.0339531	0.788311	-0.202441	0.435844	0.0871774	0.569062
ASV-051	eGFR	-0.0202627	0.872716	0.140688	0.590177	-0.147657	0.333066
ASV-052	UREA	0.200634	0.109042	0.196595	0.449488	0.0991836	0.516841
ASV-052	CREA	0.302185	0.0144246	-0.0288882	0.912363	0.143976	0.34539
ASV-052	eGFR	-0.26249	0.0346528	-0.0293128	0.91108	-0.127521	0.403842
ASV-053	UREA	-0.0465826	0.71252	0.0410046	0.875833	-0.178797	0.239933
ASV-053	CREA	0.0391681	0.756732	-0.0634473	0.808845	-0.141684	0.353204
ASV-053	eGFR	-0.0444449	0.725178	0.0629208	0.810404	0.167574	0.271206
ASV-054	UREA	0.00486273	0.969334	-0.224341	0.38669	0.0542649	0.723311
ASV-054	CREA	-0.122689	0.330234	-0.0434946	0.868353	-0.0758541	0.62043
ASV-054	eGFR	0.0857486	0.497033	-0.127085	0.626931	0.0635841	0.678176
ASV-055	UREA	-0.0391112	0.757075	-0.178874	0.492138	0.00531813	0.972342
ASV-055	CREA	0.00172026	0.989149	0.0154591	0.953042	0.00547231	0.97154
ASV-055	eGFR	-0.0198116	0.875527	-0.0771087	0.768644	-0.0188382	0.902246
ASV-056	UREA	0.0175522	0.889628	-0.146448	0.574888	0.107921	0.480405
ASV-056	CREA	-0.0459874	0.716037	0.00949748	0.971141	0.0457045	0.765609
ASV-056	eGFR	0.00297045	0.981264	-0.195389	0.45233	-0.0884069	0.563605
ASV-057	UREA	-0.170826	0.173657	-0.0114294	0.965274	-0.0405352	0.791491
ASV-057	CREA	-0.169275	0.177656	0.516651	0.033715	0.0337747	0.825673
ASV-057	eGFR	0.24007	0.0540765	-0.445297	0.073255	-0.0192898	0.899914
ASV-058	UREA	0.0642215	0.611279	-0.015904	0.951692	0.126631	0.407159
ASV-058	CREA	0.0265418	0.833768	0.0657918	0.80191	0.101632	0.506493
ASV-058	eGFR	-0.0554808	0.66069	-0.194201	0.455138	-0.134383	0.378805
ASV-059	UREA	-0.156473	0.213232	-0.1702	0.513697	-0.089116	0.560468
ASV-059	CREA	-0.137009	0.276458	0.21544	0.406291	-0.103753	0.497615
ASV-059	eGFR	0.136065	0.279812	-0.262016	0.309666	0.112875	0.460365
ASV-060	UREA	-0.0186203	0.882957	0.0403162	0.877903	0.0648186	0.672276
ASV-060	CREA	-0.0448848	0.722567	-0.141301	0.588542	0.0146472	0.923921
ASV-060	eGFR	0.0312742	0.804669	0.0613754	0.814984	-0.0320925	0.834231
ASV-061	UREA	-0.104811	0.406023	-0.505753	0.0383404	-0.033063	0.829291
ASV-061	CREA	-0.226557	0.0695552	0.243285	0.346742	-0.214011	0.158053
ASV-061	eGFR	0.223369	0.073681	-0.127473	0.625869	0.197605	0.193208
ASV-062	UREA	0.119685	0.3423	-0.365305	0.149342	0.27906	0.0633989
ASV-062	CREA	0.0521744	0.679781	0.202605	0.435465	0.135486	0.374866
ASV-062	eGFR	-0.0605391	0.631902	-0.213054	0.411634	-0.142957	0.348851
ASV-063	UREA	0.132313	0.293411	-0.348252	0.170734	0.317571	0.0335238
ASV-063	CREA	0.052707	0.676691	-0.0540247	0.836844	0.144231	0.344525
ASV-063	eGFR	-0.103248	0.413099	-0.0349954	0.893925	-0.198728	0.190639
ASV-064	UREA	-0.0549267	0.663875	-0.348252	0.170734	0.0141579	0.926455
ASV-064	CREA	-0.151004	0.229864	-0.0540247	0.836844	-0.158121	0.299547
ASV-064	eGFR	0.0654129	0.604669	-0.0349954	0.893925	0.0918705	0.548363
ASV-065	UREA	0.102395	0.416989	-0.175419	0.500674	0.189617	0.212197
ASV-065	CREA	-0.0405433	0.748468	-0.154785	0.553063	0.0210289	0.890943
ASV-065	eGFR	0.0256316	0.839391	0.0890395	0.733983	-0.0370792	0.808921
ASV-066	UREA	0.125016	0.321075	-0.0873173	0.738958	0.0781726	0.609755
ASV-066	CREA	0.279615	0.0240838	0.191457	0.461658	0.0978461	0.522538
ASV-066	eGFR	-0.246916	0.0473795	-0.311271	0.223929	-0.0641363	0.675535
ASV-067	UREA	-0.0602976	0.633265	0.120596	0.644767	-0.115837	0.448603
ASV-067	CREA	-0.17423	0.165114	0.0916897	0.726347	-0.0948912	0.535232
ASV-067	eGFR	0.104341	0.408144	-0.205426	0.428962	0.0706345	0.644746
ASV-068	UREA	0.130968	0.298389	0.16715	0.521381	0.186958	0.218794
ASV-068	CREA	0.107383	0.394537	-0.0391899	0.881291	0.213131	0.159813
ASV-068	eGFR	-0.130798	0.299021	-0.0358393	0.891381	-0.239889	0.112465
ASV-069	UREA	0.228818	0.066743	0.332341	0.192463	0.285564	0.0572338
ASV-069	CREA	-0.0729575	0.563562	-0.232165	0.369896	0.116142	0.447399
ASV-069	eGFR	0.00728786	0.954054	0.172705	0.507425	-0.170868	0.26176
ASV-070	UREA	0.260428	0.0361529	0.0568912	0.828305	0.384815	0.00905046
ASV-070	CREA	0.183459	0.143511	0.465979	0.0593969	0.33997	0.0223163
ASV-070	eGFR	-0.228146	0.0675688	-0.700704	0.00172981	-0.367264	0.0130735
ASV-071	UREA	0.307841	0.0126084	-0.0851875	0.745124	0.395741	0.00712729
ASV-071	CREA	0.0971328	0.441456	0.0677667	0.79608	0.297742	0.0469872
ASV-071	eGFR	-0.121094	0.336607	0.0883604	0.735944	-0.336224	0.0239344
ASV-072	UREA	0.0687528	0.586309	0.154682	0.553329	0.0833921	0.586015
ASV-072	CREA	0.166857	0.18402	0.209089	0.420595	0.179912	0.236967
ASV-072	eGFR	-0.092549	0.463405	-0.158856	0.542538	-0.147454	0.333737
ASV-073	UREA	0.0425918	0.73621	-0.372189	0.14125	0.157165	0.302516
ASV-073	CREA	0.013505	0.914969	0.222128	0.391513	0.00886947	0.953888
ASV-073	eGFR	-0.0177535	0.88837	-0.236948	0.359834	-0.0224688	0.883525
ASV-074	UREA	0.12796	0.309719	0.169052	0.516582	0.0837239	0.58452
ASV-074	CREA	0.0277214	0.826492	-0.264671	0.304608	-0.0344052	0.822471
ASV-074	eGFR	-0.0523493	0.678765	0.393147	0.118487	0.0234061	0.878702
ASV-075	UREA	0.104976	0.40528	0.192049	0.460247	0.0860005	0.574309
ASV-075	CREA	-0.0577479	0.647724	0.239973	0.353549	-0.0330412	0.829402
ASV-075	eGFR	-0.0113373	0.928579	-0.383674	0.128432	-0.00309794	0.983886
ASV-076	UREA	0.0298967	0.813114	0.374916	0.13813	-0.021721	0.887376
ASV-076	CREA	0.060691	0.631046	0.148824	0.568631	0.0748866	0.624909
ASV-076	eGFR	-0.0121363	0.92356	-0.186707	0.473051	-0.0170493	0.91149
ASV-077	UREA	-0.230012	0.0652955	-0.487966	0.0469066	-0.174762	0.250882
ASV-077	CREA	-0.196081	0.117485	-0.240947	0.351539	-0.223383	0.140201
ASV-077	eGFR	0.159095	0.205565	0.165989	0.52432	0.183011	0.228851
ASV-078	UREA	0.131616	0.295982	-0.365305	0.149342	0.207162	0.172114
ASV-078	CREA	0.0291175	0.8179	0.202605	0.435465	-0.0369519	0.809565
ASV-078	eGFR	-0.0561519	0.656842	-0.213054	0.411634	-0.0023973	0.98753
ASV-079	UREA	0.107967	0.391956	-0.348252	0.170734	0.146651	0.336406
ASV-079	CREA	0.0558881	0.658354	-0.0540247	0.836844	0.0339221	0.824924
ASV-079	eGFR	-0.170698	0.173986	-0.0349954	0.893925	-0.122195	0.423918
ASV-080	UREA	0.186404	0.137083	-0.348252	0.170734	0.325325	0.0292103
ASV-080	CREA	0.0849487	0.50107	-0.0540247	0.836844	0.122593	0.422397
ASV-080	eGFR	-0.15896	0.205955	-0.0349954	0.893925	-0.190945	0.208952
ASV-081	UREA	-0.146216	0.245148	-0.166912	0.521984	-0.0503796	0.742416
ASV-081	CREA	-0.199388	0.111304	-0.442953	0.0749628	0.110191	0.471167
ASV-081	eGFR	0.200519	0.109249	0.251625	0.329934	-0.084195	0.5824
ASV-082	UREA	-0.176067	0.160635	0.133843	0.608562	-0.219213	0.14795
ASV-082	CREA	-0.278353	0.0247566	-0.78149	0.000211606	-0.0937493	0.540178
ASV-082	eGFR	0.227274	0.0686535	0.572622	0.0162887	0.0867148	0.571122
ASV-083	UREA	0.080966	0.521421	0.0140753	0.957241	-0.0467961	0.760175
ASV-083	CREA	-0.015929	0.899779	-0.0670377	0.798231	-0.301712	0.0439883
ASV-083	eGFR	-0.0124488	0.921597	0.0485816	0.853105	0.255424	0.0903717
ASV-084	UREA	0.0969473	0.442332	-0.365305	0.149342	0.19709	0.194394
ASV-084	CREA	-0.00760606	0.95205	0.202605	0.435465	-0.0115376	0.940039
ASV-084	eGFR	-0.0478658	0.704959	-0.213054	0.411634	-0.0337968	0.825561
ASV-085	UREA	0.0246404	0.845525	-0.39628	0.11532	0.0561288	0.714203
ASV-085	CREA	0.0573828	0.649805	0.0282768	0.914211	0.0800862	0.601004
ASV-085	eGFR	-0.105457	0.403121	0.00460044	0.986019	-0.119092	0.435866
ASV-086	UREA	0.0847163	0.502246	0.36904	0.144914	0.0444375	0.771931
ASV-086	CREA	0.0671365	0.595163	0.235286	0.363312	0.107569	0.481847
ASV-086	eGFR	-0.0960704	0.446491	-0.317012	0.21505	-0.0960075	0.530419
ASV-087	UREA	0.195733	0.11815	-0.178874	0.492138	0.274043	0.0685079
ASV-087	CREA	0.0705357	0.576613	0.0154591	0.953042	0.144795	0.342623
ASV-087	eGFR	-0.122438	0.331233	-0.0771087	0.768644	-0.179606	0.237777
ASV-088	UREA	-0.0270347	0.830726	0.404014	0.107758	-0.0971112	0.525681
ASV-088	CREA	-0.0179887	0.886901	0.26921	0.296077	0.112667	0.461198
ASV-088	eGFR	0.0190918	0.880015	-0.280448	0.275577	-0.0948979	0.535203
ASV-089	UREA	-0.274146	0.0271139	-0.0777655	0.766725	-0.319747	0.0322634
ASV-089	CREA	-0.187799	0.134115	0.00534485	0.983757	-0.139573	0.360494
ASV-089	eGFR	0.232979	0.0618061	-0.0712878	0.785711	0.155191	0.308705
ASV-090	UREA	0.0117886	0.925743	-0.0685664	0.793722	-0.101492	0.507081
ASV-090	CREA	0.0891778	0.479919	0.0420779	0.872608	-0.0499774	0.744403
ASV-090	eGFR	-0.0796104	0.528441	-0.0799677	0.760298	0.0700672	0.647411
ASV-091	UREA	-0.104266	0.408485	-0.327991	0.198708	-0.089429	0.559086
ASV-091	CREA	-0.259045	0.0371896	-0.345326	0.1746	-0.375931	0.0109287
ASV-091	eGFR	0.205114	0.101197	0.420735	0.0926246	0.323436	0.0302164
ASV-092	UREA	-0.0776798	0.53852	-0.23775	0.358162	-0.0126584	0.934226
ASV-092	CREA	-0.0792245	0.530448	0.171703	0.509929	0.00744827	0.961271
ASV-092	eGFR	0.00858997	0.945856	-0.300808	0.24071	-0.0595305	0.697683
ASV-093	UREA	0.0793249	0.529925	-0.365305	0.149342	0.189495	0.212496
ASV-093	CREA	-0.124305	0.323854	0.202605	0.435465	-0.128196	0.401336
ASV-093	eGFR	0.066548	0.598401	-0.213054	0.411634	0.0630644	0.680666
ASV-094	UREA	-0.145131	0.248704	-0.0338398	0.89741	-0.0408542	0.789887
ASV-094	CREA	-0.319329	0.00951906	-0.107807	0.680452	-0.217429	0.15136
ASV-094	eGFR	0.322844	0.00871623	-0.0292846	0.911165	0.182075	0.231282
ASV-095	UREA	-0.0114268	0.928016	-0.0228464	0.930645	0.120803	0.429256
ASV-095	CREA	-0.0315235	0.803143	0.331992	0.192959	0.182617	0.229871
ASV-095	eGFR	0.0563583	0.65566	-0.287912	0.262455	-0.19538	0.198371
ASV-096	UREA	-0.183762	0.142839	-0.554266	0.0209532	-0.0640836	0.675787
ASV-096	CREA	-0.246485	0.0477803	0.0975502	0.709548	-0.306511	0.0405737
ASV-096	eGFR	0.2376	0.0566744	-0.164642	0.527738	0.260528	0.0839008
ASV-097	UREA	0.0144726	0.908902	0.263869	0.30613	-0.0251561	0.869708
ASV-097	CREA	0.0282921	0.822977	0.154391	0.554085	0.0377848	0.805354
ASV-097	eGFR	0.0429497	0.734075	-0.21972	0.396799	0.0284381	0.852886
ASV-098	UREA	0.0776913	0.538459	0.241929	0.349519	0.0211287	0.890428
ASV-098	CREA	0.14407	0.252219	0.145864	0.576432	0.175181	0.249729
ASV-098	eGFR	-0.118065	0.348923	-0.144228	0.580761	-0.129442	0.396739
ASV-099	UREA	-0.00560586	0.96465	-0.348252	0.170734	0.0682867	0.655806
ASV-099	CREA	-0.0314278	0.803729	-0.0540247	0.836844	-0.0571643	0.70916
ASV-099	eGFR	-0.0582973	0.644597	-0.0349954	0.893925	-0.00801127	0.958346
ASV-100	UREA	-0.0364239	0.773304	-0.365305	0.149342	0.0254339	0.868282
ASV-100	CREA	-0.190381	0.12875	0.202605	0.435465	-0.215469	0.155172
ASV-100	eGFR	0.166523	0.184912	-0.213054	0.411634	0.187908	0.21642
ASV-101	UREA	0.214115	0.086772	-0.0569051	0.828263	0.236925	0.11711
ASV-101	CREA	0.269195	0.0301274	0.212446	0.412999	0.313282	0.036127
ASV-101	eGFR	-0.323552	0.0085618	-0.0689987	0.792448	-0.347295	0.0194161
ASV-102	UREA	0.125408	0.319547	-0.0918677	0.725835	0.153678	0.313505
ASV-102	CREA	0.0856844	0.497356	0.107276	0.68195	0.102654	0.502206
ASV-102	eGFR	-0.127017	0.313326	-0.298025	0.245304	-0.0862892	0.57302
ASV-103	UREA	-0.0982492	0.436199	-0.284567	0.268287	0.0758841	0.620292
ASV-103	CREA	-0.0825625	0.513213	-0.232121	0.369989	0.0871862	0.569023
ASV-103	eGFR	0.135309	0.282519	0.285322	0.266963	-0.106607	0.485798
ASV-104	UREA	-0.21161	0.0906129	-0.0849565	0.745794	-0.1284	0.400583
ASV-104	CREA	-0.244041	0.0501034	-0.0913342	0.72737	-0.0735152	0.631279
ASV-104	eGFR	0.248298	0.0461136	0.121596	0.642006	0.107789	0.480947
ASV-105	UREA	-0.0531031	0.674398	-0.210833	0.41664	0.0185401	0.903785
ASV-105	CREA	0.0293274	0.81661	0.296172	0.248392	-0.0571508	0.709226
ASV-105	eGFR	-0.0292031	0.817374	-0.19385	0.455969	0.0332328	0.828427
ASV-106	UREA	-0.210577	0.0922351	-0.0292862	0.91116	-0.299782	0.0454264
ASV-106	CREA	-0.207636	0.0969796	-0.257808	0.317783	-0.270547	0.0722558
ASV-106	eGFR	0.200692	0.108936	0.296345	0.248102	0.269402	0.0735181
ASV-107	UREA	0.174325	0.164881	-0.13752	0.598657	0.201329	0.184781
ASV-107	CREA	0.0798357	0.527271	-0.133872	0.608482	0.0253966	0.868473
ASV-107	eGFR	-0.155352	0.216568	0.158414	0.543677	-0.105785	0.489185
ASV-108	UREA	-0.0410598	0.745371	-0.603135	0.0103756	0.0962758	0.529266
ASV-108	CREA	0.0409069	0.746288	-0.0480558	0.854679	0.136538	0.371136
ASV-108	eGFR	-0.0686266	0.586999	0.0430565	0.869669	-0.15894	0.297019
ASV-109	UREA	-0.0294378	0.815932	-0.245531	0.342168	0.0745913	0.626278
ASV-109	CREA	-0.112414	0.372629	-0.598249	0.0111852	0.0949014	0.535188
ASV-109	eGFR	0.104533	0.407278	0.538247	0.0258207	-0.0778996	0.611008
ASV-110	UREA	-0.0240317	0.849295	0.12612	0.629571	-0.139548	0.36058
ASV-110	CREA	-0.13479	0.284386	-0.258876	0.315712	-0.0908964	0.55263
ASV-110	eGFR	0.11926	0.34403	0.0109166	0.966831	0.133045	0.383614
ASV-111	UREA	0.0245027	0.846377	-0.112592	0.667019	-0.010725	0.944255
ASV-111	CREA	-0.0168879	0.89378	-0.209821	0.418933	-0.139944	0.359205
ASV-111	eGFR	-0.0464119	0.713528	0.179421	0.490794	0.0723491	0.636716
ASV-112	UREA	0.0640655	0.612146	-0.401377	0.110296	0.175005	0.250211
ASV-112	CREA	0.0280619	0.824395	0.0823231	0.75344	0.119939	0.432587
ASV-112	eGFR	-0.0509328	0.687002	-0.0671964	0.797763	-0.141172	0.354963
ASV-113	UREA	-0.160488	0.201571	-0.327779	0.199015	-0.091431	0.550286
ASV-113	CREA	-0.173149	0.167792	-0.331867	0.193137	-0.0124324	0.935398
ASV-113	eGFR	0.155889	0.214965	0.342905	0.177844	0.0385824	0.801328
ASV-114	UREA	-0.141288	0.261592	0.274379	0.286537	-0.0679736	0.657286
ASV-114	CREA	-0.379948	0.00179769	-0.516708	0.0336922	-0.143604	0.346651
ASV-114	eGFR	0.383978	0.00159044	0.47956	0.0514226	0.128793	0.399128
ASV-115	UREA	-0.0742856	0.556463	-0.0952731	0.71606	0.0452272	0.767989
ASV-115	CREA	-0.161953	0.197433	-0.700111	0.00175228	0.139183	0.361852
ASV-115	eGFR	0.142222	0.258418	0.645611	0.00512219	-0.117387	0.442512
ASV-116	UREA	-0.041392	0.743382	0.174047	0.504081	0.0527065	0.730955
ASV-116	CREA	-0.0401788	0.750656	0.0105679	0.96789	0.158096	0.299624
ASV-116	eGFR	0.0936566	0.458047	0.0423516	0.871786	-0.14211	0.351743
ASV-117	UREA	0.187945	0.133808	-0.0981105	0.707948	0.0921313	0.547223
ASV-117	CREA	0.332211	0.00685816	0.315314	0.217651	0.100712	0.51037
ASV-117	eGFR	-0.314023	0.0108528	-0.263065	0.307662	-0.0533219	0.727933
ASV-118	UREA	-0.140099	0.265666	-0.401811	0.109876	-0.133899	0.380537
ASV-118	CREA	0.0901773	0.47499	-0.199306	0.443136	0.0374329	0.807133
ASV-118	eGFR	-0.0975141	0.439656	0.186821	0.472776	0.0132358	0.931233
ASV-119	UREA	0.119555	0.342828	-0.150021	0.565491	0.276199	0.0662732
ASV-119	CREA	0.0216829	0.863877	0.353509	0.163932	0.275913	0.0665663
ASV-119	eGFR	-0.0779988	0.536848	-0.326196	0.201321	-0.312833	0.0364088
ASV-120	UREA	0.0572785	0.6504	0.27482	0.285732	0.132026	0.387298
ASV-120	CREA	-0.105772	0.401712	-0.0835773	0.749796	0.069636	0.64944
ASV-120	eGFR	0.101348	0.421794	0.0773106	0.768054	-0.0643451	0.674537
ASV-121	UREA	-0.101706	0.42015	0.110423	0.673097	-0.0329649	0.82979
ASV-121	CREA	-0.272281	0.028218	-0.267785	0.298739	-0.00773248	0.959794
ASV-121	eGFR	0.354579	0.00375506	0.279563	0.277159	0.0887677	0.562008
ASV-122	UREA	-0.159997	0.202972	-0.318631	0.212587	-0.219065	0.148232
ASV-122	CREA	0.0927391	0.462483	-0.0922853	0.724634	-0.0488935	0.749765
ASV-122	eGFR	-0.10639	0.398951	0.0313566	0.904905	0.0552283	0.718599
ASV-123	UREA	-0.0346755	0.783915	-0.348252	0.170734	0.0336623	0.826244
ASV-123	CREA	-0.113843	0.366544	-0.0540247	0.836844	-0.0781539	0.609841
ASV-123	eGFR	0.0393427	0.755682	-0.0349954	0.893925	0.0194014	0.899338
ASV-124	UREA	-0.0989369	0.432979	-0.0805801	0.758513	-0.00227691	0.988156
ASV-124	CREA	-0.00577291	0.963597	0.0671646	0.797857	0.239639	0.11285
ASV-124	eGFR	0.0199066	0.874934	-0.158388	0.543743	-0.233884	0.122026
ASV-125	UREA	0.000478207	0.996984	-0.337227	0.185607	-0.0438899	0.774667
ASV-125	CREA	0.196416	0.116847	-0.292108	0.255252	0.174021	0.252927
ASV-125	eGFR	-0.265301	0.0326908	0.238507	0.356587	-0.178722	0.240132
ASV-126	UREA	-0.0191048	0.879934	-0.0435632	0.868147	-0.105278	0.491281
ASV-126	CREA	0.170582	0.174283	-0.296579	0.247711	0.0301636	0.844067
ASV-126	eGFR	-0.198295	0.113318	0.341309	0.180004	-0.023389	0.87879
ASV-127	UREA	0.052073	0.680369	0.0480358	0.854739	-0.0630198	0.68088
ASV-127	CREA	0.101527	0.420972	-0.0383777	0.883735	-0.073134	0.633054
ASV-127	eGFR	-0.0800281	0.526273	0.0761968	0.771312	0.0893009	0.559652
ASV-128	UREA	-0.0250892	0.842746	-0.164407	0.528335	0.0756346	0.621445
ASV-128	CREA	-0.175728	0.161455	-0.0938443	0.720156	-0.0571194	0.709379
ASV-128	eGFR	0.125531	0.319067	-0.215923	0.405213	0.00701816	0.963506
ASV-129	UREA	-0.000654284	0.995873	-0.365305	0.149342	0.0609469	0.690845
ASV-129	CREA	-0.0800671	0.526071	0.202605	0.435465	-0.0948115	0.535577
ASV-129	eGFR	0.0492622	0.696762	-0.213054	0.411634	0.0722547	0.637157
ASV-130	UREA	-0.195577	0.118449	-0.294434	0.251311	-0.22542	0.136528
ASV-130	CREA	-0.135954	0.280208	-0.553446	0.0211837	-0.0754165	0.622454
ASV-130	eGFR	0.137267	0.275546	0.44102	0.0763929	0.114784	0.452765
ASV-131	UREA	-0.0751008	0.552128	-0.122453	0.639643	-0.0982726	0.520718
ASV-131	CREA	0.0292051	0.817362	-0.185483	0.47601	0.100175	0.51264
ASV-131	eGFR	-0.010033	0.936777	0.15117	0.562483	-0.0718225	0.639178
ASV-132	UREA	0.108725	0.388621	-0.334188	0.189852	0.207425	0.171557
ASV-132	CREA	0.128366	0.308175	-0.230871	0.372645	0.183178	0.228419
ASV-132	eGFR	-0.115145	0.361055	0.256744	0.319855	-0.186515	0.219907
ASV-133	UREA	0.222649	0.0746392	-0.253815	0.325599	0.212712	0.160654
ASV-133	CREA	0.292061	0.0182404	-0.202441	0.435844	0.257668	0.0874814
ASV-133	eGFR	-0.274488	0.0269155	0.140688	0.590177	-0.205305	0.176076
ASV-134	UREA	0.170723	0.173922	0.187691	0.470679	0.18205	0.231348
ASV-134	CREA	0.184425	0.141377	-0.383106	0.129046	0.376091	0.0108921
ASV-134	eGFR	-0.201494	0.1075	0.213035	0.411675	-0.34696	0.0195413
ASV-135	UREA	-0.111348	0.377212	-0.365305	0.149342	-0.139931	0.359251
ASV-135	CREA	-0.14806	0.239182	0.202605	0.435465	-0.297946	0.0468292
ASV-135	eGFR	0.114148	0.365256	-0.213054	0.411634	0.280503	0.0619871

## Sheet: SPEARMAN Mental
ASV ID	Renal	Estimate Overall	P Overall	Estimate HC	P HC	Estimate DKD	P DKD
ASV-001	SAS	0.0842879	0.511318	-0.204238	0.448011	0.152716	0.32234
ASV-001	SDS	0.119792	0.34971	-0.0448965	0.868865	0.171493	0.265673
ASV-001	HAMA	0.083104	0.517289	0.152479	0.572921	0.0657025	0.671761
ASV-001	HAMD	0.0118956	0.926276	-0.0385715	0.88722	0.0420725	0.786266
ASV-002	SAS	0.00771859	0.952125	0.374312	0.153192	-0.0342739	0.825196
ASV-002	SDS	-0.0335135	0.794284	0.274432	0.303665	0.000724307	0.996277
ASV-002	HAMA	-0.0599352	0.640776	0.419911	0.105387	-0.0649332	0.675391
ASV-002	HAMD	0.00819507	0.949173	0.315944	0.233222	0.0167648	0.913987
ASV-003	SAS	0.12646	0.32334	0.270965	0.310061	0.144663	0.34881
ASV-003	SDS	0.169299	0.184688	0.211167	0.432416	0.222056	0.147419
ASV-003	HAMA	0.0842808	0.511353	0.397473	0.127372	0.103971	0.501818
ASV-003	HAMD	0.220119	0.0830089	0.21057	0.433749	0.242023	0.113464
ASV-004	SAS	0.0319833	0.803485	0.588742	0.0164237	-0.0211025	0.89185
ASV-004	SDS	-0.037664	0.769471	0.632615	0.00854171	-0.125713	0.416154
ASV-004	HAMA	-0.0449695	0.726366	0.536697	0.0320768	-0.0607482	0.695266
ASV-004	HAMD	-0.0251158	0.845088	0.747462	0.000873344	-0.1573	0.307851
ASV-005	SAS	-0.0260362	0.839486	-0.0106551	0.96876	0.0326893	0.83316
ASV-005	SDS	-0.0335711	0.793938	0.0368067	0.892352	-0.0367578	0.812746
ASV-005	HAMA	-0.00790913	0.950945	0.264405	0.322375	0.00338708	0.982591
ASV-005	HAMD	-0.0692689	0.589581	0.0643125	0.812947	-0.0920886	0.55216
ASV-006	SAS	-0.00842045	0.947778	-0.0625072	0.818114	0.0161808	0.916972
ASV-006	SDS	-0.0702174	0.584483	0.00220425	0.993536	-0.110189	0.476439
ASV-006	HAMA	0.0377639	0.768877	0.215998	0.421708	0.0144555	0.925799
ASV-006	HAMD	-0.0964703	0.451971	0.0308847	0.909599	-0.139701	0.36576
ASV-007	SAS	0.0226308	0.860253	-0.0761419	0.779272	0.0824008	0.594895
ASV-007	SDS	0.023444	0.855284	0.0591365	0.827782	0.0658662	0.670989
ASV-007	HAMA	0.0482518	0.707262	0.229724	0.392059	0.0674002	0.663775
ASV-007	HAMD	-0.022598	0.860454	0.0813572	0.764538	0.00893178	0.954113
ASV-008	SAS	0.225593	0.0754488	0.00370375	0.989139	0.17506	0.25571
ASV-008	SDS	0.300511	0.016708	-0.00704845	0.979332	0.241464	0.114325
ASV-008	HAMA	0.362033	0.00354997	-0.0565305	0.835272	0.348945	0.0202597
ASV-008	HAMD	0.321003	0.0103136	-0.204165	0.448178	0.328984	0.02922
ASV-009	SAS	-0.0293783	0.819209	-0.0949087	0.726616	0.0554259	0.720834
ASV-009	SDS	0.0724955	0.572321	-0.193195	0.473441	0.213125	0.164824
ASV-009	HAMA	0.0688904	0.59162	-0.124739	0.645311	0.220451	0.150442
ASV-009	HAMD	0.00129698	0.991951	-0.309848	0.242855	0.169457	0.271476
ASV-010	SAS	-0.24891	0.0491624	-0.365561	0.163805	-0.068823	0.657111
ASV-010	SDS	-0.215646	0.0896221	-0.220953	0.410875	0.0328285	0.83246
ASV-010	HAMA	-0.289322	0.021456	-0.12377	0.647899	-0.118881	0.442131
ASV-010	HAMD	-0.286666	0.0227378	-0.444721	0.0843504	0.0130354	0.933071
ASV-011	SAS	-0.223406	0.078401	-0.021834	0.93603	-0.237492	0.120592
ASV-011	SDS	-0.194664	0.126308	0.222927	0.406599	-0.303143	0.0454703
ASV-011	HAMA	-0.27063	0.0319329	0.137933	0.610456	-0.294503	0.0523125
ASV-011	HAMD	-0.213449	0.0930169	0.23924	0.372182	-0.337307	0.0251492
ASV-012	SAS	-0.0434769	0.735109	-0.204238	0.448011	-0.095115	0.539114
ASV-012	SDS	0.155354	0.224065	-0.0448965	0.868865	0.0680662	0.660653
ASV-012	HAMA	0.181455	0.154661	0.152479	0.572921	0.169258	0.272048
ASV-012	HAMD	0.227071	0.0735039	-0.0385715	0.88722	0.166572	0.279842
ASV-013	SAS	-0.268564	0.0333169	-0.497847	0.0497139	-0.16974	0.270666
ASV-013	SDS	-0.0560292	0.662724	-0.151771	0.574725	-0.046659	0.763602
ASV-013	HAMA	-0.06745	0.599412	-0.138831	0.608112	-0.00350543	0.981983
ASV-013	HAMD	-0.105452	0.410772	-0.187928	0.485813	-0.0800242	0.605597
ASV-014	SAS	-0.128407	0.315886	-0.366319	0.162867	-0.0661162	0.669811
ASV-014	SDS	0.100322	0.434032	-0.116402	0.667703	0.109016	0.481172
ASV-014	HAMA	-0.000100901	0.999374	-0.118059	0.66323	0.05675	0.714443
ASV-014	HAMD	0.0608076	0.635914	-0.106091	0.695763	0.0880745	0.56969
ASV-015	SAS	-0.261613	0.0383464	-0.315613	0.233739	-0.232658	0.128563
ASV-015	SDS	-0.197487	0.120797	-0.115069	0.671306	-0.188709	0.219906
ASV-015	HAMA	-0.189605	0.136659	-0.0443839	0.87035	-0.208708	0.173962
ASV-015	HAMD	-0.238559	0.0597181	-0.14819	0.583887	-0.213665	0.16373
ASV-016	SAS	-0.159259	0.212493	-0.028377	0.916915	-0.242067	0.113397
ASV-016	SDS	-0.109004	0.395098	-0.182416	0.498925	-0.0679347	0.661269
ASV-016	HAMA	-0.266411	0.0348125	-0.167267	0.535797	-0.338991	0.0243863
ASV-016	HAMD	-0.127869	0.317934	-0.0430501	0.874217	-0.15623	0.311197
ASV-017	SAS	0.0647076	0.614371	-0.019521	0.942796	0.108658	0.482625
ASV-017	SDS	0.226991	0.0736081	0.293877	0.269257	0.286776	0.0591129
ASV-017	HAMA	0.144927	0.257094	0.024878	0.927132	0.242881	0.112151
ASV-017	HAMD	0.122149	0.34024	0.254928	0.340658	0.209411	0.172484
ASV-018	SAS	0.00373586	0.976818	-0.201749	0.453683	0.140385	0.363395
ASV-018	SDS	-0.199466	0.117043	-0.266259	0.318867	-0.0853798	0.5816
ASV-018	HAMA	-0.109646	0.392305	-0.435719	0.0915996	0.0549277	0.723243
ASV-018	HAMD	-0.208261	0.101436	-0.225238	0.401623	-0.109189	0.480474
ASV-019	SAS	0.0281103	0.826888	-0.178753	0.507727	0.0755433	0.625997
ASV-019	SDS	0.0536306	0.676345	0.150619	0.577667	0.113756	0.462194
ASV-019	HAMA	0.0328802	0.798088	0.00779541	0.977142	0.0448641	0.772449
ASV-019	HAMD	-0.0390504	0.761233	0.182494	0.498736	0.0171194	0.912174
ASV-020	SAS	-0.0520941	0.685125	-0.123409	0.648863	-0.0148397	0.923833
ASV-020	SDS	-0.0529807	0.680054	-0.0278433	0.918473	-0.0092028	0.952722
ASV-020	HAMA	-0.0808437	0.528786	-0.0651348	0.810595	-0.0534814	0.730253
ASV-020	HAMD	-0.174339	0.171765	-0.206254	0.443444	-0.0825082	0.594413
ASV-021	SAS	-0.0178408	0.889622	-0.189926	0.481102	0.0428931	0.782197
ASV-021	SDS	-0.0249822	0.845902	-0.294735	0.267796	0.132176	0.392397
ASV-021	HAMA	0.0367886	0.774687	0.0531895	0.844894	0.0525642	0.734709
ASV-021	HAMD	-0.0636096	0.620404	-0.205966	0.444096	0.0996721	0.519756
ASV-022	SAS	-0.201683	0.112947	0.1023	0.706174	-0.259456	0.0889889
ASV-022	SDS	0.0643315	0.616435	-0.0537125	0.843387	0.192073	0.211643
ASV-022	HAMA	-0.28341	0.0243969	-0.138517	0.608931	-0.27753	0.0681603
ASV-022	HAMD	-0.0155968	0.903435	-0.0979725	0.718121	0.0829406	0.592476
ASV-023	SAS	-0.231207	0.068275	-0.031209	0.908654	-0.272683	0.0733242
ASV-023	SDS	-0.28561	0.0232649	-0.0857041	0.752315	-0.284587	0.0611634
ASV-023	HAMA	-0.34964	0.00497179	-0.20095	0.45551	-0.358964	0.0167154
ASV-023	HAMD	-0.264368	0.0362829	-0.101892	0.707297	-0.26835	0.0781955
ASV-024	SAS	-0.195579	0.1245	-0.301253	0.256855	-0.135561	0.38028
ASV-024	SDS	-0.201159	0.113904	-0.117543	0.664622	-0.180319	0.241479
ASV-024	HAMA	-0.222902	0.0790935	-0.103119	0.70392	-0.235466	0.123887
ASV-024	HAMD	-0.251077	0.0471588	-0.144377	0.593708	-0.231764	0.130079
ASV-025	SAS	0.191245	0.133237	-0.0304649	0.910824	0.138255	0.370793
ASV-025	SDS	0.215631	0.0896449	0.0579517	0.831186	0.144831	0.348243
ASV-025	HAMA	0.344173	0.00574462	0.275528	0.30166	0.23412	0.126113
ASV-025	HAMD	0.229595	0.0702761	0.0690471	0.799428	0.202371	0.1877
ASV-026	SAS	-0.129106	0.313235	-0.204238	0.448011	-0.131295	0.39559
ASV-026	SDS	0.0848018	0.508736	-0.0448965	0.868865	0.107748	0.486319
ASV-026	HAMA	-0.0870053	0.497745	0.152479	0.572921	-0.151703	0.325599
ASV-026	HAMD	0.0316511	0.805486	-0.0385715	0.88722	0.0653065	0.673629
ASV-027	SAS	-0.0899265	0.483367	-0.204238	0.448011	-0.11506	0.457043
ASV-027	SDS	0.0813227	0.526339	-0.0448965	0.868865	0.106267	0.492366
ASV-027	HAMA	0.0151693	0.906069	0.152479	0.572921	-0.0737512	0.634234
ASV-027	HAMD	0.0260532	0.839382	-0.0385715	0.88722	0.0542834	0.726363
ASV-028	SAS	-0.253187	0.0452717	-0.256567	0.337454	-0.300856	0.0472062
ASV-028	SDS	0.0163195	0.898983	-0.103573	0.702673	0.0340609	0.826265
ASV-028	HAMA	-0.0605723	0.637224	0.104725	0.699507	-0.134174	0.385216
ASV-028	HAMD	0.0453813	0.72396	-0.1211	0.65505	0.0927054	0.549489
ASV-029	SAS	-0.219091	0.0844943	-0.382792	0.143361	-0.170804	0.26763
ASV-029	SDS	-0.131868	0.30291	-0.274937	0.302742	-0.0285388	0.854098
ASV-029	HAMA	-0.183582	0.149802	0.0912955	0.736673	-0.222852	0.145937
ASV-029	HAMD	-0.170432	0.181723	-0.200622	0.456261	-0.0936492	0.545414
ASV-030	SAS	0.0763736	0.551892	-0.204238	0.448011	0.109335	0.479883
ASV-030	SDS	0.0496092	0.699413	-0.0448965	0.868865	-0.0240851	0.876675
ASV-030	HAMA	0.106669	0.405361	0.152479	0.572921	0.0402896	0.795124
ASV-030	HAMD	0.0324483	0.800686	-0.0385715	0.88722	-0.0297574	0.84794
ASV-031	SAS	-0.00524234	0.967474	-0.204238	0.448011	-0.00445107	0.977124
ASV-031	SDS	0.13392	0.295381	-0.0448965	0.868865	0.113462	0.463358
ASV-031	HAMA	0.153688	0.229134	0.152479	0.572921	0.116508	0.451362
ASV-031	HAMD	0.151803	0.234964	-0.0385715	0.88722	0.184083	0.23163
ASV-032	SAS	0.17793	0.16297	-0.0320269	0.90627	0.205444	0.180945
ASV-032	SDS	0.151655	0.235427	0.0104293	0.969421	0.0218606	0.887989
ASV-032	HAMA	0.128811	0.314351	-0.0524016	0.847167	0.0939696	0.544034
ASV-032	HAMD	0.199103	0.117726	0.120005	0.657992	0.0441176	0.776137
ASV-033	SAS	-0.230645	0.0689672	-0.292715	0.271243	-0.295624	0.0513805
ASV-033	SDS	-0.0121646	0.924614	-0.151596	0.575171	-0.0440372	0.776534
ASV-033	HAMA	-0.124107	0.332499	0.0632198	0.816074	-0.240149	0.116372
ASV-033	HAMD	0.127181	0.320566	-0.0448694	0.868943	0.100407	0.516668
ASV-034	SAS	-0.0408609	0.750514	-0.204238	0.448011	0.0282391	0.855613
ASV-034	SDS	-0.0743268	0.56263	-0.0448965	0.868865	-0.0432146	0.780605
ASV-034	HAMA	-0.0218431	0.865071	0.152479	0.572921	-0.00115222	0.994077
ASV-034	HAMD	-0.0101652	0.936977	-0.0385715	0.88722	0.0700118	0.651563
ASV-035	SAS	-0.00778801	0.951695	-0.204238	0.448011	0.0813322	0.599697
ASV-035	SDS	0.00391463	0.975709	-0.0448965	0.868865	0.0580956	0.707969
ASV-035	HAMA	0.0578151	0.652652	0.152479	0.572921	0.107178	0.488644
ASV-035	HAMD	-0.0151277	0.906325	-0.0385715	0.88722	0.0606615	0.695679
ASV-036	SAS	0.143608	0.261496	-0.204238	0.448011	0.268805	0.0776727
ASV-036	SDS	0.108346	0.397976	-0.0448965	0.868865	0.18249	0.235765
ASV-036	HAMA	0.165505	0.194868	0.152479	0.572921	0.241883	0.11368
ASV-036	HAMD	0.0814825	0.525524	-0.0385715	0.88722	0.152589	0.322747
ASV-037	SAS	-0.0715408	0.577403	-0.243113	0.364255	0.010991	0.94355
ASV-037	SDS	-0.104965	0.412948	-0.0693039	0.798697	-0.0994026	0.520891
ASV-037	HAMA	-0.00122644	0.992389	0.144377	0.593709	0.00905246	0.953494
ASV-037	HAMD	-0.116991	0.361173	-0.106845	0.693696	-0.0820009	0.59669
ASV-038	SAS	0.163596	0.200139	0.013461	0.960538	0.23043	0.132367
ASV-038	SDS	0.162611	0.202899	0.192345	0.475427	0.201989	0.188554
ASV-038	HAMA	0.026961	0.833863	-0.265989	0.319375	0.177188	0.249884
ASV-038	HAMD	0.139755	0.274644	0.20712	0.44149	0.210191	0.170855
ASV-039	SAS	-0.10794	0.399757	-0.0691475	0.799142	-0.0886814	0.567023
ASV-039	SDS	0.189859	0.136126	-0.0615824	0.820765	0.305385	0.043819
ASV-039	HAMA	-0.0532627	0.678443	-0.00924208	0.972901	-0.0111843	0.942558
ASV-039	HAMD	0.219605	0.0837493	-0.0280152	0.917971	0.374254	0.0123233
ASV-040	SAS	-0.0502968	0.695448	-0.0691475	0.799142	-0.00587701	0.969798
ASV-040	SDS	-0.0514766	0.688666	-0.0615824	0.820765	0.0174217	0.91063
ASV-040	HAMA	-0.0909881	0.478196	-0.00924208	0.972901	-0.0584547	0.706244
ASV-040	HAMD	-0.0772617	0.547263	-0.0280152	0.917971	-0.00242142	0.987554
ASV-041	SAS	0.0181685	0.887608	-0.0247347	0.927551	0.0379013	0.807031
ASV-041	SDS	-0.0062864	0.961001	0.0699975	0.796721	-0.0293443	0.850026
ASV-041	HAMA	0.0994074	0.438254	0.276275	0.300299	0.0951451	0.538985
ASV-041	HAMD	0.0176564	0.890756	0.0161614	0.952629	0.0410985	0.791102
ASV-042	SAS	-0.111829	0.382892	-0.274538	0.303472	-0.0850971	0.582856
ASV-042	SDS	-0.019789	0.877657	-0.152987	0.571628	0.020325	0.895813
ASV-042	HAMA	-0.0570226	0.657114	0.0777203	0.774805	-0.0635735	0.681825
ASV-042	HAMD	-0.0557245	0.664449	-0.149331	0.580961	-0.0482596	0.755737
ASV-043	SAS	-0.0700834	0.585202	-0.0390238	0.885906	-0.0398782	0.797172
ASV-043	SDS	-0.0513742	0.689253	0.000156386	0.999541	-0.0196664	0.899171
ASV-043	HAMA	-0.106119	0.4078	0.146406	0.588473	-0.104445	0.499858
ASV-043	HAMD	-0.105314	0.41139	0.0468675	0.863157	-0.0942314	0.542907
ASV-044	SAS	-0.0240374	0.851663	0.066658	0.806243	-0.122666	0.42763
ASV-044	SDS	-0.0370047	0.773398	0.0852747	0.75352	-0.123306	0.425206
ASV-044	HAMA	0.0378947	0.768099	0.442299	0.0862585	-0.116519	0.451318
ASV-044	HAMD	0.00140809	0.991261	0.0841639	0.756639	-0.0754496	0.626426
ASV-045	SAS	-0.143659	0.261327	-0.204238	0.448011	-0.125801	0.415825
ASV-045	SDS	0.0882455	0.491614	-0.0448965	0.868865	0.142723	0.355379
ASV-045	HAMA	0.050583	0.693801	0.152479	0.572921	0.0745287	0.630655
ASV-045	HAMD	0.0540538	0.673934	-0.0385715	0.88722	0.122021	0.430082
ASV-046	SAS	-0.0822668	0.521533	0.0932575	0.731207	-0.0663495	0.668713
ASV-046	SDS	-0.129362	0.312268	0.0168273	0.95068	-0.0683912	0.659131
ASV-046	HAMA	-0.156876	0.219503	-0.0748925	0.782812	-0.0960818	0.534978
ASV-046	HAMD	-0.153997	0.228189	-0.0201416	0.94098	-0.0793006	0.608872
ASV-047	SAS	-0.105792	0.409257	-0.204238	0.448011	-0.149096	0.334076
ASV-047	SDS	0.0380117	0.767403	-0.0448965	0.868865	-0.0189114	0.903023
ASV-047	HAMA	-0.0781244	0.542785	0.152479	0.572921	-0.221858	0.14779
ASV-047	HAMD	0.054408	0.671918	-0.0385715	0.88722	0.0124043	0.936305
ASV-048	SAS	-0.189022	0.137892	-0.0761419	0.779272	-0.285663	0.0601485
ASV-048	SDS	0.110855	0.387076	0.0591365	0.827782	0.0688882	0.656807
ASV-048	HAMA	0.0362282	0.77803	0.229724	0.392059	-0.054448	0.725566
ASV-048	HAMD	0.160139	0.209945	0.0813572	0.764538	0.123856	0.423128
ASV-049	SAS	0.170352	0.181931	0.0973362	0.719883	0.229531	0.133927
ASV-049	SDS	-0.0680845	0.595975	-0.0574999	0.832484	-0.0485322	0.7544
ASV-049	HAMA	0.110753	0.387514	0.289684	0.276467	0.104453	0.499823
ASV-049	HAMD	-0.100432	0.433523	-0.274558	0.303435	-0.0309026	0.842161
ASV-050	SAS	0.0639437	0.618566	0.329009	0.213394	0.0734522	0.635613
ASV-050	SDS	0.21333	0.093204	0.256046	0.338471	0.280608	0.0650347
ASV-050	HAMA	0.12434	0.331582	0.54734	0.0282037	0.170013	0.269884
ASV-050	HAMD	0.160138	0.209947	0.0833129	0.759032	0.248906	0.103253
ASV-051	SAS	-0.0862529	0.501484	-0.274538	0.303472	0.0233619	0.880351
ASV-051	SDS	-0.0109625	0.932045	-0.152987	0.571628	0.0876345	0.571627
ASV-051	HAMA	-0.0406888	0.751531	0.0777203	0.774805	0.0114482	0.941206
ASV-051	HAMD	-0.00099323	0.993836	-0.149331	0.580961	0.12803	0.407546
ASV-052	SAS	0.0230289	0.85782	-0.0434896	0.872943	-0.124252	0.421633
ASV-052	SDS	0.144166	0.25963	-0.157584	0.559984	0.103896	0.502126
ASV-052	HAMA	0.0663209	0.605551	0.0319756	0.906419	-0.088388	0.568312
ASV-052	HAMD	0.206714	0.104056	-0.0414133	0.878966	0.119944	0.438034
ASV-053	SAS	-0.0662203	0.6061	-0.111374	0.681338	-0.175457	0.254615
ASV-053	SDS	-0.0805534	0.530272	0.148483	0.583135	-0.245944	0.107557
ASV-053	HAMA	0.0446029	0.72851	0.105439	0.697548	-0.102326	0.508644
ASV-053	HAMD	-0.133753	0.295987	0.165072	0.541238	-0.297237	0.0500629
ASV-054	SAS	-0.188388	0.139244	-0.556202	0.0252602	-0.0787582	0.611332
ASV-054	SDS	-0.130499	0.307998	-0.373099	0.154635	-0.0599224	0.699212
ASV-054	HAMA	-0.12827	0.316405	-0.169909	0.529279	-0.0945311	0.541619
ASV-054	HAMD	-0.154179	0.227631	-0.262164	0.326645	-0.0720088	0.642286
ASV-055	SAS	0.184524	0.147686	-0.0304649	0.910824	0.279168	0.0664826
ASV-055	SDS	0.140789	0.271072	0.0579517	0.831186	0.201204	0.190313
ASV-055	HAMA	0.151494	0.23593	0.275528	0.30166	0.20329	0.185661
ASV-055	HAMD	0.0614662	0.632255	0.0690471	0.799428	0.0917032	0.553832
ASV-056	SAS	0.0248697	0.846588	-0.0691475	0.799142	0.091388	0.555201
ASV-056	SDS	-0.0100228	0.937858	-0.0615824	0.820765	0.0874677	0.572362
ASV-056	HAMA	0.020692	0.87212	-0.00924208	0.972901	0.104744	0.498626
ASV-056	HAMD	0.00239489	0.985138	-0.0280152	0.917971	0.114613	0.458806
ASV-057	SAS	-0.293261	0.0196684	-0.351501	0.181866	-0.231928	0.129801
ASV-057	SDS	-0.270872	0.0317738	-0.228968	0.393662	-0.170135	0.269534
ASV-057	HAMA	-0.221545	0.0809852	-0.23057	0.390269	-0.06273	0.685828
ASV-057	HAMD	-0.110538	0.388443	0.0900366	0.740186	-0.0353392	0.819851
ASV-058	SAS	0.00556115	0.965497	0.282203	0.289617	-0.0574863	0.710898
ASV-058	SDS	0.0201639	0.875358	0.170157	0.528671	-0.00179964	0.99075
ASV-058	HAMA	0.0980888	0.444384	0.32466	0.21987	0.100873	0.514711
ASV-058	HAMD	0.0477893	0.709943	0.310967	0.241068	-0.0358739	0.817172
ASV-059	SAS	-0.149814	0.241226	-0.00207419	0.993917	-0.166007	0.281499
ASV-059	SDS	-0.179196	0.159947	0.216959	0.419597	-0.270476	0.0757745
ASV-059	HAMA	-0.162698	0.202654	0.157815	0.559402	-0.185198	0.228765
ASV-059	HAMD	-0.166808	0.191327	0.172635	0.522593	-0.215653	0.159753
ASV-060	SAS	-0.0012627	0.992164	-0.0451675	0.86808	0.129153	0.40341
ASV-060	SDS	-0.0820179	0.522798	0.125452	0.643409	-0.0887147	0.566877
ASV-060	HAMA	-2.14311e-06	0.999987	0.070644	0.794881	0.10361	0.503311
ASV-060	HAMD	-0.0416153	0.746061	0.0952185	0.725756	-0.0114787	0.941049
ASV-061	SAS	-0.222777	0.0792665	-0.323831	0.221119	-0.108851	0.481842
ASV-061	SDS	0.0012932	0.991974	-0.0514128	0.85002	0.123733	0.423593
ASV-061	HAMA	-0.0879359	0.493141	-0.0687975	0.80014	0.0403151	0.794997
ASV-061	HAMD	-0.102894	0.422278	-0.316936	0.231677	0.126777	0.412185
ASV-062	SAS	-0.0328948	0.798001	0.164141	0.543553	-0.052423	0.735396
ASV-062	SDS	0.0087127	0.945968	0.217546	0.418308	-0.0179975	0.907689
ASV-062	HAMA	-0.022679	0.859959	0.538791	0.0312845	-0.0853847	0.581578
ASV-062	HAMD	0.0362668	0.7778	0.216456	0.420702	0.0184906	0.905171
ASV-063	SAS	-0.0695664	0.58798	-0.204238	0.448011	0.0161165	0.917301
ASV-063	SDS	0.121485	0.342891	-0.0448965	0.868865	0.227134	0.138149
ASV-063	HAMA	0.0485304	0.705648	0.152479	0.572921	0.10774	0.486353
ASV-063	HAMD	0.121083	0.344504	-0.0385715	0.88722	0.260733	0.0873716
ASV-064	SAS	-0.0618997	0.62985	-0.204238	0.448011	-0.0224316	0.885083
ASV-064	SDS	0.0888871	0.488457	-0.0448965	0.868865	0.154309	0.317258
ASV-064	HAMA	-7.74897e-05	0.999519	0.152479	0.572921	-0.0231929	0.88121
ASV-064	HAMD	0.0580252	0.651471	-0.0385715	0.88722	0.144491	0.349389
ASV-065	SAS	-0.057019	0.657134	-0.0761419	0.779272	-0.0165583	0.915042
ASV-065	SDS	0.0731257	0.568978	0.0591365	0.827782	0.106271	0.49235
ASV-065	HAMA	0.00937866	0.941845	0.229724	0.392059	0.00297555	0.984706
ASV-065	HAMD	0.123566	0.334626	0.0813572	0.764538	0.190513	0.215447
ASV-066	SAS	-0.0205636	0.872907	0.427974	0.0981834	-0.282972	0.0627116
ASV-066	SDS	0.0503391	0.695205	0.291314	0.27365	-0.126052	0.414888
ASV-066	HAMA	-0.0629274	0.624166	0.281191	0.291424	-0.317641	0.0356329
ASV-066	HAMD	0.0576451	0.653608	0.24918	0.352026	-0.122926	0.426644
ASV-067	SAS	0.0716985	0.576562	-0.0564927	0.835381	0.0868957	0.574886
ASV-067	SDS	0.0448695	0.726951	0.0497747	0.854751	0.102684	0.507154
ASV-067	HAMA	0.112103	0.381719	-0.0456393	0.866713	0.166634	0.27966
ASV-067	HAMD	-0.0445298	0.728938	0.0834389	0.758677	0.0353377	0.819858
ASV-068	SAS	0.188678	0.138625	0.0713071	0.792994	0.262352	0.0853543
ASV-068	SDS	0.127939	0.317668	0.265708	0.319907	0.220575	0.150208
ASV-068	HAMA	0.188611	0.138767	0.170885	0.52688	0.261436	0.0864921
ASV-068	HAMD	0.119098	0.352531	0.334872	0.20486	0.218599	0.153988
ASV-069	SAS	0.110372	0.389161	0.0721822	0.790506	0.188021	0.221624
ASV-069	SDS	-0.044009	0.731988	-0.197443	0.463575	0.0797904	0.606654
ASV-069	HAMA	-0.000842298	0.994773	-0.254323	0.341843	0.132076	0.392758
ASV-069	HAMD	-0.00901483	0.944097	-0.32125	0.225035	0.154487	0.316694
ASV-070	SAS	0.0951742	0.458099	-0.284357	0.285793	0.207282	0.176989
ASV-070	SDS	0.211266	0.09649	0.0558091	0.837348	0.337814	0.0249173
ASV-070	HAMA	0.0403227	0.753696	-0.27339	0.305579	0.135727	0.379689
ASV-070	HAMD	0.220095	0.0830445	0.158476	0.557737	0.390744	0.00872995
ASV-071	SAS	-0.00897899	0.944319	-0.253905	0.342665	0.0510362	0.742152
ASV-071	SDS	0.0318714	0.804158	-0.0864148	0.750321	0.125513	0.416901
ASV-071	HAMA	0.0125884	0.921996	-0.263873	0.323386	0.108321	0.483991
ASV-071	HAMD	-0.119316	0.351642	-0.183066	0.49737	-0.038236	0.805359
ASV-072	SAS	-0.0477611	0.710106	0.0758077	0.780218	-0.0600033	0.698825
ASV-072	SDS	0.0939841	0.463765	0.170355	0.528183	0.125552	0.416756
ASV-072	HAMA	-0.102842	0.422514	-0.213291	0.427692	-0.0302509	0.845448
ASV-072	HAMD	0.101101	0.430454	0.10397	0.701581	0.135934	0.378958
ASV-073	SAS	-0.118251	0.355986	0.0878167	0.746394	-0.186069	0.226545
ASV-073	SDS	0.111734	0.383299	0.150357	0.578336	0.0984735	0.524813
ASV-073	HAMA	0.0289806	0.821616	0.481408	0.0590267	-0.0530299	0.732445
ASV-073	HAMD	0.196685	0.122344	0.213625	0.426951	0.193531	0.20813
ASV-074	SAS	-0.0282803	0.825858	0.229511	0.39251	-0.21038	0.170461
ASV-074	SDS	-0.0751556	0.55827	-0.213838	0.426479	-0.145377	0.34641
ASV-074	HAMA	0.0519829	0.685762	0.173397	0.520731	-0.140071	0.364482
ASV-074	HAMD	0.0371131	0.772752	-0.149831	0.579682	-0.00492819	0.974672
ASV-075	SAS	0.081303	0.52644	-0.290746	0.27463	0.170683	0.267972
ASV-075	SDS	0.243544	0.0544264	0.0881431	0.74548	0.295778	0.0512539
ASV-075	HAMA	0.0697907	0.586774	-0.256831	0.336939	0.133919	0.386128
ASV-075	HAMD	0.218081	0.0859734	0.204209	0.448077	0.320048	0.0341832
ASV-076	SAS	0.0173295	0.892767	-0.167243	0.535855	0.082062	0.596416
ASV-076	SDS	0.0298408	0.816412	0.205152	0.445937	-0.0325088	0.834068
ASV-076	HAMA	-0.0136255	0.915592	-0.107889	0.690843	0.0551082	0.72237
ASV-076	HAMD	0.0424995	0.740853	0.441756	0.0866911	-0.0890436	0.565434
ASV-077	SAS	-0.0861475	0.502009	-0.162111	0.548617	-0.099496	0.520497
ASV-077	SDS	-0.138768	0.27808	-0.187126	0.487709	-0.041873	0.787256
ASV-077	HAMA	0.00831258	0.948446	0.211587	0.431479	-0.0563062	0.716583
ASV-077	HAMD	-0.0741324	0.563656	-0.0150833	0.955787	0.00905259	0.953493
ASV-078	SAS	-0.0259878	0.83978	0.164141	0.543553	-0.0824957	0.59447
ASV-078	SDS	0.0616306	0.631342	0.217546	0.418308	0.0351041	0.82103
ASV-078	HAMA	0.0422552	0.742291	0.538791	0.0312845	-0.0632741	0.683245
ASV-078	HAMD	0.067528	0.598989	0.216456	0.420702	0.0234699	0.879802
ASV-079	SAS	-0.0579186	0.65207	-0.204238	0.448011	-0.0805086	0.603409
ASV-079	SDS	0.0648663	0.613501	-0.0448965	0.868865	0.0386826	0.80313
ASV-079	HAMA	0.0397373	0.757161	0.152479	0.572921	-0.0347203	0.822955
ASV-079	HAMD	0.0485258	0.705675	-0.0385715	0.88722	0.0458947	0.767365
ASV-080	SAS	-0.0184349	0.885971	-0.204238	0.448011	0.0370277	0.811396
ASV-080	SDS	0.159759	0.211041	-0.0448965	0.868865	0.246608	0.106581
ASV-080	HAMA	0.108716	0.396357	0.152479	0.572921	0.123638	0.42395
ASV-080	HAMD	0.119122	0.352431	-0.0385715	0.88722	0.214815	0.16142
ASV-081	SAS	0.0128595	0.920321	-0.217801	0.417751	0.253722	0.0965392
ASV-081	SDS	-0.282247	0.0250143	-0.507977	0.0445479	-0.164752	0.285202
ASV-081	HAMA	-0.119765	0.34982	-0.437544	0.0900949	0.140206	0.364014
ASV-081	HAMD	-0.224394	0.0770556	-0.327066	0.216273	-0.101805	0.510815
ASV-082	SAS	0.102235	0.425273	-0.0975029	0.719421	0.237409	0.120725
ASV-082	SDS	-0.117282	0.359972	-0.402304	0.122392	-0.0896157	0.562929
ASV-082	HAMA	-0.0267789	0.83497	-0.331888	0.209177	0.0970549	0.530831
ASV-082	HAMD	-0.057394	0.655022	-0.300115	0.258746	0.00158387	0.991859
ASV-083	SAS	0.0597643	0.64173	0.302106	0.255443	-0.180219	0.241743
ASV-083	SDS	0.14364	0.261389	-0.0117035	0.965687	0.0644377	0.677733
ASV-083	HAMA	0.175578	0.168692	0.478133	0.0610256	-0.0977564	0.527851
ASV-083	HAMD	0.229139	0.0708504	0.28942	0.276924	0.064334	0.678223
ASV-084	SAS	0.0260543	0.839375	0.164141	0.543553	0.000519349	0.99733
ASV-084	SDS	0.103396	0.420006	0.217546	0.418308	0.10105	0.513972
ASV-084	HAMA	0.0442403	0.730633	0.538791	0.0312845	-0.0116123	0.940364
ASV-084	HAMD	0.0586956	0.647709	0.216456	0.420702	0.0190015	0.902563
ASV-085	SAS	0.154739	0.225926	-0.365966	0.163304	0.254742	0.0951605
ASV-085	SDS	0.0645931	0.614999	-0.0685158	0.800943	0.139061	0.367984
ASV-085	HAMA	0.166988	0.190842	0.00838106	0.975425	0.184571	0.230372
ASV-085	HAMD	-0.0415718	0.746318	0.0183552	0.946207	0.000834935	0.995708
ASV-086	SAS	-0.0540839	0.673762	-0.380727	0.145715	0.0274628	0.859543
ASV-086	SDS	0.175125	0.169812	0.0392762	0.885172	0.180095	0.242074
ASV-086	HAMA	-0.0552139	0.667342	-0.334317	0.205658	0.017968	0.907839
ASV-086	HAMD	0.0700623	0.585315	0.114664	0.672404	0.0654413	0.672992
ASV-087	SAS	0.100884	0.431448	-0.0304649	0.910824	0.133669	0.387024
ASV-087	SDS	0.297688	0.017812	0.0579517	0.831186	0.391335	0.0086199
ASV-087	HAMA	0.181043	0.155615	0.275528	0.30166	0.196516	0.201066
ASV-087	HAMD	0.290267	0.0210148	0.0690471	0.799428	0.403568	0.00659754
ASV-088	SAS	0.00700847	0.956525	0.10771	0.691332	-0.0777696	0.615826
ASV-088	SDS	0.0783222	0.541761	0.231893	0.38748	0.0589611	0.703815
ASV-088	HAMA	-0.0725883	0.571828	-0.0268866	0.921266	-0.0734587	0.635583
ASV-088	HAMD	0.0741561	0.563531	0.438526	0.0892929	-0.0309504	0.841919
ASV-089	SAS	-0.245007	0.0529473	0.0328653	0.903827	-0.258696	0.0899627
ASV-089	SDS	-0.265009	0.0358157	-0.0175101	0.948681	-0.194501	0.205816
ASV-089	HAMA	-0.3134	0.0123816	-0.0777896	0.774609	-0.3083	0.0417456
ASV-089	HAMD	-0.194103	0.127426	0.207688	0.440211	-0.1869	0.224442
ASV-090	SAS	0.204263	0.108317	-0.00806298	0.976357	0.193665	0.20781
ASV-090	SDS	0.0894969	0.485467	0.036855	0.892211	0.0726105	0.639501
ASV-090	HAMA	0.0938493	0.464409	0.0761263	0.779316	0.0045016	0.976864
ASV-090	HAMD	0.130309	0.308709	0.316374	0.232551	0.0340532	0.826304
ASV-091	SAS	0.031189	0.808271	0.443404	0.0853838	-0.129894	0.400695
ASV-091	SDS	-0.0820531	0.522619	0.142254	0.599204	-0.177347	0.249453
ASV-091	HAMA	0.0697871	0.586793	0.620995	0.0102491	-0.123123	0.425897
ASV-091	HAMD	-0.0394549	0.758834	0.0864328	0.750271	-0.12874	0.404925
ASV-092	SAS	-0.0488918	0.703557	-0.0779586	0.774131	-0.0122287	0.937205
ASV-092	SDS	-0.0476663	0.710657	0.0130176	0.961837	-0.025109	0.871475
ASV-092	HAMA	0.0255045	0.842721	0.273331	0.305688	0.05505	0.722651
ASV-092	HAMD	-0.0532326	0.678615	0.14682	0.587408	-0.0427029	0.78314
ASV-093	SAS	0.00819856	0.949152	0.164141	0.543553	-0.0267247	0.863281
ASV-093	SDS	0.0766018	0.550701	0.217546	0.418308	0.0794233	0.608316
ASV-093	HAMA	0.0479586	0.708961	0.538791	0.0312845	-0.0177105	0.909155
ASV-093	HAMD	0.058442	0.649131	0.216456	0.420702	0.051423	0.740266
ASV-094	SAS	-0.182878	0.151398	0.0231741	0.932112	-0.205435	0.180965
ASV-094	SDS	-0.156119	0.221764	0.132442	0.624871	-0.139787	0.365465
ASV-094	HAMA	-0.267433	0.034096	-0.151274	0.575993	-0.223684	0.1444
ASV-094	HAMD	-0.084249	0.511513	0.246032	0.358342	-0.0270569	0.861598
ASV-095	SAS	-0.109437	0.393213	-0.216149	0.421378	0.0170472	0.912543
ASV-095	SDS	-0.0715407	0.577404	0.0968033	0.721359	0.0431987	0.780684
ASV-095	HAMA	-0.290712	0.0208098	-0.24117	0.368219	-0.172634	0.26246
ASV-095	HAMD	-0.17839	0.161867	0.236715	0.377402	-0.12296	0.426516
ASV-096	SAS	-0.304733	0.0151669	0.0386816	0.8869	-0.452784	0.00202776
ASV-096	SDS	-0.296668	0.018226	-0.113183	0.676421	-0.337478	0.0250709
ASV-096	HAMA	-0.206969	0.103621	0.227918	0.395894	-0.376452	0.0117815
ASV-096	HAMD	-0.193645	0.128343	0.0731303	0.787812	-0.242067	0.113396
ASV-097	SAS	-0.00902865	0.944011	0.0353863	0.896485	-0.0345054	0.824034
ASV-097	SDS	-0.108951	0.395331	0.130655	0.629592	-0.138077	0.371415
ASV-097	HAMA	-0.119385	0.351361	-0.223462	0.405444	-0.0786567	0.611792
ASV-097	HAMD	-0.0733638	0.567717	0.264793	0.321639	-0.137711	0.372696
ASV-098	SAS	0.186618	0.143064	0.219366	0.414329	0.156681	0.309784
ASV-098	SDS	0.138027	0.28068	0.208051	0.439394	0.046297	0.765383
ASV-098	HAMA	0.0831736	0.516937	0.0309857	0.909305	0.0915764	0.554382
ASV-098	HAMD	0.142171	0.26635	0.23345	0.384209	0.0614479	0.691928
ASV-099	SAS	-0.187387	0.141395	-0.204238	0.448011	-0.235738	0.12344
ASV-099	SDS	0.0943527	0.462006	-0.0448965	0.868865	0.0984961	0.524718
ASV-099	HAMA	-0.0432365	0.736521	0.152479	0.572921	-0.126948	0.411552
ASV-099	HAMD	0.0702116	0.584514	-0.0385715	0.88722	0.0962169	0.534402
ASV-100	SAS	-0.0985208	0.44237	0.164141	0.543553	-0.159149	0.302128
ASV-100	SDS	0.0196173	0.87871	0.217546	0.418308	-0.00422837	0.978268
ASV-100	HAMA	-0.0155019	0.904019	0.538791	0.0312845	-0.107156	0.48873
ASV-100	HAMD	0.0597527	0.641795	0.216456	0.420702	0.060993	0.694097
ASV-101	SAS	-0.0160281	0.900777	-0.538241	0.031491	0.0470411	0.761722
ASV-101	SDS	0.181133	0.155406	-0.139726	0.605777	0.200232	0.192507
ASV-101	HAMA	0.0804265	0.530923	-0.520539	0.0387125	0.155146	0.314606
ASV-101	HAMD	0.0291523	0.820576	-0.353714	0.178941	0.125781	0.415901
ASV-102	SAS	0.0735405	0.566782	-0.0272883	0.920093	0.0935974	0.545637
ASV-102	SDS	0.0422896	0.742089	0.131379	0.627678	-0.116106	0.452934
ASV-102	HAMA	0.0382725	0.765852	-0.148601	0.582831	0.0267039	0.863386
ASV-102	HAMD	0.0321038	0.802759	0.0640823	0.813605	-0.0333429	0.829873
ASV-103	SAS	0.104807	0.413657	0.327043	0.216307	0.133701	0.386911
ASV-103	SDS	-0.16591	0.193762	-0.263868	0.323395	0.0260998	0.866449
ASV-103	HAMA	0.0565758	0.659635	0.238087	0.37456	0.15992	0.299762
ASV-103	HAMD	-0.0781734	0.542531	-0.378649	0.148109	0.116247	0.452384
ASV-104	SAS	-0.129814	0.310566	-0.261461	0.327993	0.0970994	0.530641
ASV-104	SDS	-0.187046	0.142133	-0.0460648	0.865481	-0.063899	0.680282
ASV-104	HAMA	-0.197943	0.119923	-0.245074	0.360277	-0.019629	0.899362
ASV-104	HAMD	-0.294986	0.0189264	-0.357591	0.173889	-0.115635	0.454781
ASV-105	SAS	-0.0564628	0.660273	-0.0755393	0.780979	0.0237011	0.878626
ASV-105	SDS	0.0548678	0.669306	0.137253	0.612233	0.0572243	0.712159
ASV-105	HAMA	0.0805179	0.530454	0.28389	0.286619	0.0968557	0.531679
ASV-105	HAMD	0.0442459	0.7306	0.139435	0.606536	0.0354226	0.819433
ASV-106	SAS	0.0550227	0.668427	-0.155771	0.564563	0.0564473	0.715902
ASV-106	SDS	-0.199151	0.117635	0.013452	0.960565	-0.194588	0.205608
ASV-106	HAMA	0.0675852	0.598679	0.0279969	0.918024	0.0275659	0.859021
ASV-106	HAMD	-0.253216	0.0452463	-0.301903	0.255779	-0.226102	0.139998
ASV-107	SAS	0.25197	0.0463521	0.482495	0.0583742	0.129689	0.401443
ASV-107	SDS	0.284881	0.0236351	0.246877	0.35664	0.304726	0.0442991
ASV-107	HAMA	0.313422	0.0123749	0.753917	0.000742395	0.16135	0.295406
ASV-107	HAMD	0.350631	0.00484203	0.304973	0.250736	0.3087	0.0414668
ASV-108	SAS	-0.0175404	0.89147	-0.294822	0.267648	0.0778058	0.615661
ASV-108	SDS	-0.0328175	0.798465	-0.148686	0.582613	0.0437849	0.777782
ASV-108	HAMA	0.00915808	0.94321	0.179552	0.505802	0.0232176	0.881085
ASV-108	HAMD	-0.0110269	0.931647	-0.0710238	0.7938	0.06776	0.662088
ASV-109	SAS	-0.0282202	0.826222	-0.252978	0.34449	0.117012	0.44939
ASV-109	SDS	-0.155395	0.22394	-0.373773	0.153833	-0.0246182	0.873967
ASV-109	HAMA	0.0143739	0.910974	-0.0108148	0.968292	0.118285	0.444441
ASV-109	HAMD	-0.135482	0.289732	-0.376799	0.150264	0.0248367	0.872858
ASV-110	SAS	0.10442	0.415393	0.122217	0.652056	0.0823961	0.594916
ASV-110	SDS	-0.147308	0.249277	0.0808458	0.765979	-0.260073	0.0882049
ASV-110	HAMA	-0.113315	0.376559	-0.190241	0.48036	-0.182885	0.234734
ASV-110	HAMD	-0.137151	0.283776	0.0907992	0.738058	-0.223372	0.144974
ASV-111	SAS	-0.00298913	0.981451	-0.135446	0.61697	0.040139	0.795873
ASV-111	SDS	0.199974	0.116094	-0.0394072	0.884792	0.226366	0.139523
ASV-111	HAMA	0.113482	0.375851	0.166073	0.538754	0.0928054	0.549056
ASV-111	HAMD	0.188743	0.138486	-0.00410741	0.987955	0.200428	0.192063
ASV-112	SAS	0.159912	0.2106	0.262435	0.326127	0.190225	0.216155
ASV-112	SDS	0.145715	0.254492	0.317331	0.231064	0.153508	0.319805
ASV-112	HAMA	0.168555	0.186654	0.581126	0.0182345	0.18846	0.220526
ASV-112	HAMD	0.155909	0.222393	0.276279	0.300292	0.163624	0.288561
ASV-113	SAS	0.0114989	0.928728	-0.205134	0.445978	0.0840596	0.587475
ASV-113	SDS	-0.188401	0.139215	-0.315077	0.234577	-0.130623	0.398033
ASV-113	HAMA	0.070826	0.581222	0.121215	0.654741	0.0997519	0.519419
ASV-113	HAMD	-0.186137	0.144116	-0.431311	0.0953071	-0.0941744	0.543153
ASV-114	SAS	-0.184089	0.148661	-0.352258	0.180862	-0.025302	0.870496
ASV-114	SDS	-0.16663	0.19181	-0.473685	0.0638197	0.144392	0.349721
ASV-114	HAMA	-0.20007	0.115917	-0.49258	0.0525695	0.0582173	0.707384
ASV-114	HAMD	-0.20146	0.113353	-0.289161	0.277375	0.0829473	0.592446
ASV-115	SAS	0.122654	0.338232	0.162902	0.546641	0.252225	0.0985889
ASV-115	SDS	-0.0443809	0.72981	-0.197129	0.464301	0.119688	0.439019
ASV-115	HAMA	0.0449282	0.726608	0.0638988	0.81413	0.170511	0.268463
ASV-115	HAMD	-0.00468047	0.970958	-0.264348	0.322484	0.237234	0.121007
ASV-116	SAS	-0.0197386	0.877966	-0.2028	0.451283	0.0999391	0.518632
ASV-116	SDS	-0.216687	0.0880467	-0.165382	0.540469	-0.10066	0.515605
ASV-116	HAMA	-0.0753362	0.557322	-0.2141	0.425899	0.0913208	0.555493
ASV-116	HAMD	-0.187374	0.141424	-0.0795886	0.769526	-0.0821574	0.595988
ASV-117	SAS	0.258907	0.0404682	0.368831	0.159784	0.16311	0.290097
ASV-117	SDS	0.163058	0.201645	0.444883	0.0842233	-0.0463122	0.765309
ASV-117	HAMA	0.18915	0.137622	0.653117	0.00608368	-0.0427205	0.783053
ASV-117	HAMD	0.211186	0.0966188	0.382367	0.143843	0.0297884	0.847783
ASV-118	SAS	0.0409749	0.74984	0.138474	0.609043	0.0248071	0.873008
ASV-118	SDS	0.0320369	0.803162	0.0767501	0.77755	-0.0760464	0.623692
ASV-118	HAMA	0.0720238	0.57483	0.454037	0.0772915	-0.0691431	0.655616
ASV-118	HAMD	0.0665558	0.604272	-0.0206911	0.939373	0.018618	0.904521
ASV-119	SAS	-0.0175843	0.891199	-0.173048	0.521584	0.0958375	0.536022
ASV-119	SDS	0.210754	0.0973195	0.19863	0.460838	0.331259	0.0280566
ASV-119	HAMA	0.01776	0.890119	-0.0243107	0.92879	0.15604	0.311792
ASV-119	HAMD	0.169116	0.18517	0.141514	0.601127	0.350934	0.0195098
ASV-120	SAS	-0.0400928	0.755056	-0.14027	0.60436	-0.0064083	0.967069
ASV-120	SDS	-0.184176	0.148466	-0.211128	0.432502	-0.0977217	0.527998
ASV-120	HAMA	-0.0746369	0.560997	-0.244718	0.360996	-0.00325181	0.983286
ASV-120	HAMD	-0.175673	0.168457	-0.272078	0.308	-0.0435404	0.778992
ASV-121	SAS	-0.218996	0.0846326	-0.191343	0.477773	-0.135164	0.381689
ASV-121	SDS	-0.320866	0.0103479	-0.195926	0.467087	-0.248855	0.103326
ASV-121	HAMA	-0.342132	0.00605917	-0.35446	0.177961	-0.254106	0.096019
ASV-121	HAMD	-0.3204	0.0104657	-0.154722	0.56722	-0.210965	0.169247
ASV-122	SAS	0.147503	0.248645	0.0150732	0.955816	0.212715	0.165657
ASV-122	SDS	-0.066449	0.604854	-0.0700348	0.796615	-0.0984685	0.524835
ASV-122	HAMA	0.0835424	0.515073	0.159138	0.55607	0.0703001	0.650221
ASV-122	HAMD	-0.109455	0.393135	-0.258116	0.334443	-0.122149	0.429595
ASV-123	SAS	-0.086118	0.502156	-0.204238	0.448011	-0.0344144	0.824491
ASV-123	SDS	0.0019645	0.987808	-0.0448965	0.868865	0.0550612	0.722598
ASV-123	HAMA	-0.0229915	0.858049	0.152479	0.572921	-0.0127556	0.934505
ASV-123	HAMD	-0.0122665	0.923984	-0.0385715	0.88722	0.0538607	0.728412
ASV-124	SAS	0.0278002	0.82877	-0.14345	0.596104	0.258951	0.0896349
ASV-124	SDS	-0.121501	0.342827	0.170881	0.526892	-0.0642916	0.678424
ASV-124	HAMA	-0.0378876	0.768141	0.0137291	0.959753	0.170993	0.267092
ASV-124	HAMD	-0.106099	0.407889	0.179023	0.507076	-0.0390251	0.801422
ASV-125	SAS	0.416504	0.000685299	0.121894	0.65292	0.432231	0.00338959
ASV-125	SDS	0.407308	0.000922726	0.0434841	0.872959	0.407636	0.00602301
ASV-125	HAMA	0.404813	0.000998826	0.301993	0.25563	0.316388	0.0364073
ASV-125	HAMD	0.295512	0.0187047	-0.170728	0.527265	0.317741	0.0355716
ASV-126	SAS	0.189524	0.136831	0.397037	0.127829	0.1269	0.41173
ASV-126	SDS	0.0810247	0.527861	0.195218	0.468731	-0.0471723	0.761077
ASV-126	HAMA	0.114463	0.371714	0.304181	0.252032	0.00474151	0.975631
ASV-126	HAMD	0.0781365	0.542722	-0.0526826	0.846356	-0.0396551	0.798283
ASV-127	SAS	0.13791	0.281094	0.208741	0.437844	0.17801	0.247658
ASV-127	SDS	-0.0746694	0.560826	0.28232	0.289409	-0.130783	0.397451
ASV-127	HAMA	0.0327002	0.799171	0.178098	0.50931	-0.0273388	0.86017
ASV-127	HAMD	-0.056411	0.660566	-0.0818408	0.763175	-0.0575669	0.71051
ASV-128	SAS	-0.310712	0.0131939	0.00698086	0.97953	-0.312401	0.0389639
ASV-128	SDS	-0.141734	0.267839	0.208577	0.438212	-0.13334	0.388205
ASV-128	HAMA	-0.174602	0.171109	0.102859	0.704636	-0.093074	0.547896
ASV-128	HAMD	-0.126428	0.323463	0.183744	0.49575	-0.05752	0.710736
ASV-129	SAS	-0.0524153	0.683286	0.164141	0.543553	-0.106969	0.489497
ASV-129	SDS	0.0163231	0.89896	0.217546	0.418308	-0.00638345	0.967197
ASV-129	HAMA	-0.011488	0.928796	0.538791	0.0312845	-0.104963	0.497721
ASV-129	HAMD	0.011556	0.928375	0.216456	0.420702	-0.0221748	0.88639
ASV-130	SAS	0.100207	0.434561	-0.0834045	0.758774	0.1947	0.205343
ASV-130	SDS	-0.0946597	0.460544	-0.109035	0.687711	-0.0679737	0.661086
ASV-130	HAMA	0.0526836	0.681751	0.0242291	0.929029	0.106188	0.492689
ASV-130	HAMD	-0.0596929	0.642128	-0.271051	0.309902	0.04309	0.781222
ASV-131	SAS	0.00371473	0.976949	0.0947692	0.727004	-0.029748	0.847987
ASV-131	SDS	-0.234673	0.0641262	-0.319531	0.227666	-0.186018	0.226676
ASV-131	HAMA	-0.0403589	0.753482	-0.0152501	0.955298	-0.0568242	0.714086
ASV-131	HAMD	-0.249547	0.0485661	-0.252812	0.344818	-0.238896	0.118347
ASV-132	SAS	-0.00652624	0.959514	-0.193921	0.471748	0.102002	0.509993
ASV-132	SDS	0.0397223	0.75725	-0.196503	0.465751	0.154814	0.315656
ASV-132	HAMA	0.0316642	0.805407	0.0611382	0.822038	0.0911647	0.556172
ASV-132	HAMD	0.0234138	0.855469	-0.352043	0.181147	0.194976	0.204688
ASV-133	SAS	-0.0326934	0.799212	-0.274538	0.303472	-0.00363054	0.98134
ASV-133	SDS	0.0459373	0.720715	-0.152987	0.571628	-0.0579714	0.708565
ASV-133	HAMA	0.0560542	0.662582	0.0777203	0.774805	-0.0300962	0.846229
ASV-133	HAMD	0.0902276	0.481897	-0.149331	0.580961	0.0103501	0.946836
ASV-134	SAS	0.0879004	0.493316	-0.109966	0.685171	0.100802	0.51501
ASV-134	SDS	-0.014311	0.911362	-0.22928	0.393	-0.0209117	0.892823
ASV-134	HAMA	0.0154268	0.904482	-0.305113	0.250507	0.0534731	0.730293
ASV-134	HAMD	0.040778	0.751004	-0.0182526	0.946508	0.0499181	0.747614
ASV-135	SAS	-0.0447991	0.727362	0.164141	0.543553	-0.160682	0.297436
ASV-135	SDS	0.106019	0.408249	0.217546	0.418308	0.0422513	0.785379
ASV-135	HAMA	-0.00205452	0.98725	0.538791	0.0312845	-0.169023	0.272725
ASV-135	HAMD	0.117314	0.359838	0.216456	0.420702	0.0548053	0.723836
